# Supplementary material for: Comprehensive glycoproteomics shines new light on the complexity and extent of glycosylation in archaea
Source: PLoS Biol. 2021 Jun 17;19(6):e3001277. doi: 10.1371/journal.pbio.3001277 (PMC8241124; doi:10.1371/journal.pbio.3001277)
Supplement: S1 Data — For each figure panel, a separate sheet with the underlying source data is provided. (XLSX) [file pbio.3001277.s009.xlsx]

## Sheet: Source Data Fig 2A
Strain	Time in min	OD600 Replicate 1	OD600 Replicate 2	OD600 Replicate 3	Dilution Factor	OD600 Replicate 1 undiluted	OD600 Replicate 2 undiluted	OD600 Replicate 3 undiluted	Mean	Standard Deviation
H53	0	0.049	0.05	0.05	1	0.00633333	0.00733333	0.00733333	0.007	0.000471405
Agl15	0	0.05	0.05	0.052	1	0.00733333	0.00733333	0.00933333	0.008	0.000942809
AglB	0	0.049	0.049	0.05	1	0.00633333	0.00633333	0.00733333	0.00666667	0.000471405
Blank	0	0.042	0.042	0.044	1
H53	180	0.063	0.052	0.061	1	0.0203333	0.00933333	0.0183333	0.016	0.00478423
Agl15	180	0.051	0.053	0.053	1	0.00833333	0.0103333	0.0103333	0.00966667	0.000942809
AglB	180	0.053	0.056	0.053	1	0.0103333	0.0133333	0.0103333	0.0113333	0.00141421
Blank	180	0.042	0.042	0.044	1
H53	360	0.061	0.061	0.06	1	0.0176667	0.0176667	0.0166667	0.0173333	0.000471405
Agl15	360	0.062	0.058	0.059	1	0.0186667	0.0146667	0.0156667	0.0163333	0.00169967
AglB	360	0.06	0.061	0.059	1	0.0166667	0.0176667	0.0156667	0.0166667	0.000816497
Blank	360	0.043	0.043	0.044	1
H53	480	0.073	0.074	0.079	1	0.0296667	0.0306667	0.0356667	0.032	0.00262467
Agl15	480	0.075	0.067	0.07	1	0.0316667	0.0236667	0.0266667	0.0273333	0.00329983
AglB	480	0.07	0.069	0.068	1	0.0266667	0.0256667	0.0246667	0.0256667	0.000816497
Blank	480	0.043	0.043	0.044	1
H53	735	0.07	0.118	0.122	1	0.0243333	0.0723333	0.0763333	0.0576667	0.0236267
Agl15	735	0.07	0.123	0.099	1	0.0243333	0.0773333	0.0533333	0.0516667	0.0216692
AglB	735	0.066	0.122	0.118	1	0.0203333	0.0763333	0.0723333	0.0563333	0.0255082
Blank	735	0.046	0.046	0.045	1
H53	900	0.112	0.194	0.222	1	0.0663333	0.148333	0.176333	0.130333	0.0466762
Agl15	900	0.137	0.208	0.174	1	0.0913333	0.162333	0.128333	0.127333	0.0289943
AglB	900	0.101	0.17	0.177	1	0.0553333	0.124333	0.131333	0.103667	0.0342961
Blank	900	0.046	0.046	0.045	1
H53	1260	0.335	0.343	0.333	1	0.285667	0.293667	0.283667	0.287667	0.00432049
Agl15	1260	0.372	0.271	0.29	1	0.322667	0.221667	0.240667	0.261667	0.0438254
AglB	1260	0.302	0.322	0.235	1	0.252667	0.272667	0.185667	0.237	0.0372051
Blank	1260	0.05	0.048	0.05	1
H53	1440	0.435	0.461	0.451	1	0.392	0.418	0.408	0.406	0.0107083
Agl15	1440	0.504	0.378	0.414	1	0.461	0.335	0.371	0.389	0.0529906
AglB	1440	0.408	0.443	0.314	1	0.365	0.4	0.271	0.345333	0.0544692
Blank	1440	0.043	0.043	0.043	1	0.043	0.043	0.043
H53	1740	0.344	0.374	0.366	2	0.602	0.662	0.646	0.636667	0.0253684
Agl15	1740	0.384	0.348	0.369	2	0.682	0.61	0.652	0.648	0.0295296
AglB	1740	0.339	0.35	0.271	2	0.592	0.614	0.456	0.554	0.0698761
Blank	1740	0.043	0.043	0.043	2
H53	2040	0.424	0.444	0.413	2	0.760667	0.800667	0.738667	0.766667	0.0256645
Agl15	2040	0.454	0.441	0.458	2	0.820667	0.794667	0.828667	0.814667	0.0145144
AglB	2040	0.407	0.421	0.379	2	0.726667	0.754667	0.670667	0.717333	0.0349221
Blank	2040	0.044	0.044	0.043	2
H53	2325	0.225	0.238	0.232	5	0.906667	0.971667	0.941667	0.94	0.0265623
Agl15	2325	0.238	0.237	0.24	5	0.971667	0.966667	0.981667	0.973333	0.0062361
AglB	2325	0.216	0.224	0.219	5	0.861667	0.901667	0.876667	0.88	0.0164992
Blank	2325	0.044	0.044	0.043	5
H53	2910	0.249	0.263	0.265	5	1.01833	1.08833	1.09833	1.06833	0.0355903
Agl15	2910	0.271	0.279	0.281	5	1.12833	1.16833	1.17833	1.15833	0.0216025
AglB	2910	0.253	0.256	0.263	5	1.03833	1.05333	1.08833	1.06	0.0209497
Blank	2910	0.044	0.044	0.048	5
H53	3285	0.262	0.274	0.273	5	1.08333	1.14333	1.13833	1.12167	0.0271825
Agl15	3285	0.278	0.293	0.296	5	1.16333	1.23833	1.25333	1.21833	0.03937
AglB	3285	0.263	0.265	0.284	5	1.08833	1.09833	1.19333	1.12667	0.0473169
Blank	3285	0.044	0.044	0.048	5
H53	3765	0.271	0.285	0.287	5	1.14333	1.21333	1.22333	1.19333	0.0355903
Agl15	3765	0.292	0.299	0.291	5	1.24833	1.28333	1.24333	1.25833	0.0177951
AglB	3765	0.272	0.268	0.28	5	1.14833	1.12833	1.18833	1.155	0.0249444
Blank	3765	0.042	0.042	0.043	5
H53	4470	0.27	0.281	0.282	5	1.12	1.175	1.18	1.15833	0.0271825
Agl15	4470	0.273	0.285	0.284	5	1.135	1.195	1.19	1.17333	0.0271825
AglB	4470	0.282	0.265	0.275	5	1.18	1.095	1.145	1.14	0.0348807
Blank	4470	0.046	0.047	0.045	5

## Sheet: Source Data Fig 2C
Eccentricity H53 early log	Eccentricity AglB early log	Eccentricity Agl15 early log	Eccentricity H53 mid log	Eccentricity AglB mid log	Eccentricity Agl15 mid log	Eccentricity H53 late log	Eccentricity AglB late log	Eccentricity Agl15 late log		Strain	Growth phase	Median	p-value (compared to H53)	corrected p-value (compared to H53)	p-value (compared to AglB)	corrected p-value (compared to AglB)	p-value (compared to Agl15)	corrected p-value (compared to Agl15)
0.79113	0.943886	0.84565	0.791533	0.502006	0.82487	0.765122	0.674681	0.610761		H53	Early log	0.962307			8.82481e-17	2.64744e-16	0.000689295	0.000886237
0.753631	0.965826	0.958443	0.706055	0.87526	0.927875	0.654703	0.756844	0.695656		AglB	Early log	0.892791	8.82481e-17	2.64744e-16			8.30744e-25	7.4767e-24
0.978538	0.984662	0.993334	0.835366	0.912486	0.846966	0.876923	0.660391	0.821202		Agl15	Early log	0.984117	0.000689295	0.000886237	8.30744e-25	7.4767e-24
0.63844	0.581721	0.697663	0.791337	0.865253	0.915419	0.644597	0.649542	0.872433		H53	Mid log	0.855592			3.05785e-21	1.37603e-20	0.153624	0.172827
0.986728	0.425773	0.99045	0.958758	0.744269	0.855224	0.852616	0.716333	0.943282		AglB	Mid log	0.750731	3.05785e-21	1.37603e-20			6.77069e-15	1.52341e-14
0.984445	0.972526	0.958418	0.66903	0.875333	0.990911	0.637751	0.869857	0.679837		Agl15	Mid log	0.852954	0.153624	0.172827	6.77069e-15	1.52341e-14
0.936582	0.988785	0.508188	0.875328	0.670881	0.783851	0.938757	0.730301	0.717457		H53	Late log	0.767026			0.178105	0.178105	2.75069e-07	4.12604e-07
0.965898	0.553613	0.984563	0.853188	0.890186	0.720127	0.788908	0.589936	0.90593		AglB	Late log	0.738498	0.178105	0.178105			8.57741e-09	1.54393e-08
0.948987	0.813496	0.985119	0.742319	0.789639	0.870563	0.944858	0.929329	0.865294		Agl15	Late log	0.819062	2.75069e-07	4.12604e-07	8.57741e-09	1.54393e-08
0.994731	0.978114	0.979559	0.943718	0.741308	0.818777	0.750187	0.77279	0.814844
0.731975	0.93603	0.989008	0.753175	0.788328	0.695525	0.735393	0.938331	0.903169
0.985972	0.976113	0.995592	0.752895	0.846223	0.85068	0.804659	0.6907	0.844947
0.780891	0.441668	0.993136	0.958647	0.643351	0.891157	0.894937	0.793144	0.826869
0.984159	0.395466	0.991022	0.752547	0.805466	0.851446	0.862551	0.621345	0.922537
0.995335	0.574095	0.965249	0.968113	0.796309	0.872224	0.949724	0.738498	0.907525
0.909058	0.649285	0.987994	0.882287	0.497347	0.777819	0.816816	0.729828	0.35484
0.972308	0.99028	0.990542	0.636645	0.92881	0.781515	0.845539	0.792295	0.896794
0.99577	0.878666	0.990532	0.824314	0.834294	0.877631	0.928294	0.748552	0.836369
0.990847	0.68937	0.99452	0.773534	0.841813	0.879261	0.770905	0.688061	0.597399
0.704014	0.966058	0.982614	0.6593	0.784004	0.731817	0.91724	0.709529	0.86095
0.989179	0.634566	0.993788	0.731619	0.831447	0.809804	0.857947	0.621382	0.898216
0.994797	0.35143	0.983631	0.731815	0.833342	0.855791	0.953338	0.741045	0.800638
0.994642	0.930793	0.957837	0.922049	0.624366	0.899248	0.520217	0.706781	0.717422
0.994029	0.558747	0.976382	0.795745	0.854727	0.905566	0.812226	0.707278	0.555279
0.892038	0.562752	0.981999	0.701661	0.855402	0.850732	0.742835	0.297372	0.757603
0.513436	0.530569	0.98117	0.785679	0.726757	0.732811	0.708406	0.728231	0.442704
0.835457	0.947059	0.988711	0.825214	0.44379	0.721656	0.815608	0.518185	0.854192
0.973943	0.6555	0.993853	0.893435	0.631527	0.694072	0.935091	0.970117	0.731394
0.529119	0.69463	0.984516	0.894288	0.454894	0.899314	0.682578	0.724717	0.890613
0.890834	0.772038	0.988108	0.795839	0.590767	0.925335	0.949112	0.572125	0.567887
0.861238	0.979524	0.975949	0.890622	0.818107	0.86151	0.77218	0.821907	0.475235
0.651471	0.983277	0.94385	0.973003	0.853366	0.769109	0.872752	0.682462	0.932955
0.857084	0.630708	0.846353	0.790784	0.910329	0.935238	0.800588	0.776799	0.965465
0.892587	0.676143	0.992755	0.775239	0.605735	0.968174	0.89184	0.615859	0.894316
0.978233	0.9619	0.983573	0.67636	0.850328	0.393823	0.673612	0.738535	0.924753
0.906675	0.978253	0.988903	0.675429	0.790706	0.926449	0.681906	0.933259	0.946105
0.993779	0.718385	0.992303	0.918955	0.943286	0.823051	0.587381	0.695007	0.847453
0.580151	0.970464	0.988559	0.813183	0.538742	0.877851	0.928244	0.434475	0.610963
0.992039	0.97233	0.99082	0.910091	0.687237	0.892722	0.545977	0.636664	0.729887
0.986277	0.756063	0.987521	0.777478	0.621504	0.987732	0.713065	0.8316	0.831458
0.972547	0.991891	0.99744	0.540099	0.841038	0.995003	0.910872	0.862366	0.982891
0.970379	0.961635	0.990649	0.925711	0.777362	0.31621	0.875182	0.839412	0.898321
0.987168	0.972957	0.990191	0.456798	0.911613	0.949844	0.958094	0.829423	0.627439
0.989743	0.98569	0.992638	0.728657	0.671691	0.691043	0.857614	0.561069	0.855558
0.995833	0.704441	0.98653	0.480367	0.697129	0.819016	0.909907	0.765709	0.90128
0.978116	0.929945	0.915917	0.931762	0.876331	0.760489	0.700891	0.724264	0.859412
0.905528	0.442287	0.969821	0.801332	0.925813	0.964724	0.392492	0.753702	0.803142
0.995507	0.319951	0.988461	0.849833	0.463621	0.914556	0.951018	0.853678	0.703572
0.874198	0.644976	0.984349	0.828076	0.530402	0.91844	0.758533	0.741372	0.72593
0.808997	0.449166	0.995707	0.882887	0.439571	0.499721	0.941428	0.839877	0.400555
0.992065	0.775104	0.974699	0.886593	0.82825	0.849335	0.840087	0.650697	0.905836
0.823298	0.829218	0.994416	0.889027	0.792446	0.618904	0.847653	0.447575	0.803568
0.815931	0.959743	0.979833	0.988746	0.49679	0.918717	0.79458	0.7106	0.928269
0.986572	0.846712	0.990067	0.948203	0.788473	0.974055	0.943373	0.463154	0.874818
0.989346	0.813258	0.995415	0.979995	0.89202	0.578134	0.652488	0.843015	0.912419
0.941572	0.942996	0.985986	0.690329	0.60474	0.723098	0.702307	0.840532	0.865604
0.990828	0.874012	0.549215	0.858726	0.44405	0.745976	0.647613	0.968812	0.839106
0.869393	0.618227	0.976317	0.921805	0.856725	0.736996	0.897709	0.755658	0.565771
0.907494	0.909758	0.980377	0.971728	0.830155	0.611722	0.804087	0.679428	0.87126
0.981262	0.70092	0.981901	0.843856	0.856536	0.562032	0.867268	0.809395	0.856118
0.990048	0.863938	0.959744	0.947924	0.859553	0.605137	0.916449	0.808452	0.653605
0.982758	0.969255	0.991356	0.859069	0.796445	0.902472	0.738925	0.649652	0.783317
0.966796	0.983699	0.993244	0.97108	0.893218	0.581366	0.791364	0.773922	0.787958
0.587325	0.851887	0.988581	0.719389	0.86141	0.725629	0.934782	0.964487	0.854996
0.859129	0.979758	0.994392	0.699409	0.88282	0.722015	0.887192	0.651978	0.624965
0.979101	0.754039	0.977724	0.512822	0.893129	0.592328	0.822684	0.693311	0.255202
0.984402	0.940394	0.930065	0.975228	0.815605	0.669357	0.766738	0.619117	0.886528
0.991901	0.716255	0.978443	0.786177	0.916808	0.65418	0.385825	0.331616	0.897367
0.980606	0.863016	0.994141	0.842763	0.457543	0.646	0.796474	0.841777	0.647913
0.980197	0.838695	0.99097	0.910391	0.854491	0.510039	0.829842	0.877581	0.946797
0.804862	0.881672	0.980786	0.98088	0.812797	0.978444	0.786611	0.660011	0.653784
0.956159	0.956426	0.991171	0.889406	0.634899	0.743396	0.917715	0.796454	0.943316
0.985877	0.975897	0.997141	0.74861	0.644457	0.79974	0.952231	0.811143	0.857522
0.97157	0.772486	0.951537	0.826098	0.710809	0.648882	0.957742	0.562897	0.721958
0.694966	0.795289	0.944759	0.953907	0.863463	0.863264	0.942539	0.584446	0.7646
0.988041	0.666522	0.918277	0.819858	0.872381	0.714143	0.346397	0.716308	0.820842
0.991717	0.988524	0.555805	0.885969	0.531587	0.96624	0.702674	0.874204	0.939529
0.984354	0.883757	0.973325	0.956965	0.467153	0.794029	0.807965	0.752147	0.783754
0.974692	0.828738	0.975473	0.945369	0.845785	0.685797	0.956263	0.868198	0.960731
0.966148	0.973236	0.964433	0.966534	0.767734	0.742116	0.948319	0.646041	0.91619
0.875189	0.992736	0.982411	0.833046	0.794907	0.873231	0.679697	0.793392	0.609657
0.963517	0.969407	0.92213	0.628156	0.421508	0.752683	0.803926	0.910297	0.739
0.994364	0.727623	0.989537	0.492636	0.852276	0.545347	0.792274	0.653313	0.921487
0.977217	0.837727	0.996791	0.922025	0.439612	0.780826	0.801115	0.421866	0.893313
0.928214	0.991991	0.985998	0.981859	0.757623	0.867616	0.618933	0.729221	0.651479
0.982358	0.711309	0.989295	0.812651	0.852037	0.787887	0.84111	0.5672	0.594118
0.971877	0.97797	0.991287	0.90574	0.502672	0.937939	0.594425	0.519008	0.528844
0.988466	0.936896	0.971427	0.839482	0.802372	0.675941	0.891908	0.727616	0.862987
0.518296	0.575675	0.991406	0.872247	0.722806	0.229676	0.704024	0.797346	0.763421
0.969041	0.727034	0.984242	0.756536	0.777157	0.520754	0.89544	0.959483	0.911773
0.938044	0.986175	0.987607	0.562511	0.600518	0.873022	0.753686	0.667826	0.900792
0.926094	0.962372	0.993865	0.834749	0.690466	0.828381	0.89245	0.758056	0.674797
0.937969	0.980061	0.989225	0.718642	0.812019	0.502597	0.883608	0.760489	0.930274
0.946125	0.989672	0.988522	0.706415	0.787012	0.787841	0.88977	0.857245	0.912334
0.934751	0.983578	0.982897	0.877943	0.751489	0.81581	0.857692	0.628039	0.921586
0.97793	0.852225	0.994434	0.858796	0.742998	0.967593	0.669273	0.819143	0.89797
0.942496	0.769514	0.9936	0.734153	0.739135	0.777505	0.880472	0.592944	0.90787
0.9662	0.231384	0.984736	0.94793	0.720385	0.902221	0.770742	0.748742	0.913048
0.651399	0.941553	0.27768	0.799916	0.677028	0.701836	0.974876	0.851018	0.618993
0.977513	0.881577	0.990018	0.940593	0.654922	0.794937	0.937716	0.479702	0.776145
0.984555	0.935458	0.994083	0.845266	0.873103	0.928278	0.895814	0.792762	0.724226
0.912864	0.918675	0.746494	0.629982	0.760729	0.882497	0.715151	0.807598	0.87196
0.934924	0.909556	0.985586	0.986996	0.751903	0.976723	0.900706	0.847339	0.922951
0.913701	0.977772	0.979999	0.801569	0.791717	0.603278	0.753051	0.873523	0.857446
0.98253	0.889565	0.984948	0.981061	0.781956	0.864099	0.866347	0.855817	0.696399
0.9003	0.938704	0.959831	0.986937	0.744334	0.905296	0.81477	0.932168	0.997204
0.895291	0.976224	0.989631	0.473695	0.770832	0.890029	0.856163	0.607042	0.984053
0.981069	0.987522	0.877988	0.748909	0.58203	0.674129	0.804897	0.945152	0.578912
0.966212	0.884518	0.953935	0.84984	0.770352	0.64321	0.812266	0.828712	0.898955
0.246033	0.917659	0.983629	0.835819	0.485199	0.659694	0.932037	0.932749	0.41466
0.94266	0.967768	0.966426	0.740182	0.60302	0.959157	0.909	0.742122	0.943366
0.953643	0.821145	0.976945	0.894308	0.413716	0.752926	0.895912	0.70675	0.64789
0.996172	0.933796	0.958897	0.900778	0.706832	0.743	0.794073	0.727282	0.913163
0.99134	0.83015	0.885278	0.755181	0.530015	0.632085	0.884611	0.920837	0.603879
0.992676	0.95998	0.940589	0.772845	0.601345	0.404904	0.828945	0.791794	0.729845
0.954016	0.883441	0.992356	0.846919	0.714835	0.931436	0.829607	0.762326	0.816165
0.789598	0.950747	0.967728	0.68199	0.786617	0.891381	0.901256	0.791926	0.736031
0.96342	0.945491	0.932729	0.839196	0.60974	0.608449	0.741398	0.58521	0.851408
0.939598	0.965295	0.992406	0.927227	0.775987	0.63047	0.756359	0.667175	0.947024
0.844899	0.914231	0.966413	0.965345	0.793464	0.79688	0.800696	0.917883	0.763362
0.960371	0.972549	0.993891	0.821326	0.717455	0.85322	0.829029	0.730071	0.77878
0.939632	0.995121	0.980339	0.569595	0.754913	0.872223	0.478028	0.782876	0.842982
0.965203	0.944144	0.982253	0.947688	0.578083	0.919111	0.946447	0.822963	0.736694
0.95308	0.64551	0.993123	0.732986	0.371239	0.653834	0.861059	0.61638	0.618606
0.830159	0.824965	0.987946	0.944399	0.542029	0.881777	0.678913	0.727962	0.855796
0.989238	0.9497	0.965039	0.561919	0.693215	0.714444	0.746656	0.695362	0.888284
0.988182	0.969521	0.94014	0.711061	0.655766	0.680885	0.883657	0.58637	0.668938
0.960935	0.40636	0.719651	0.985703	0.780227	0.974886	0.892305	0.861446	0.898833
0.901667	0.90513	0.991272	0.678293	0.662928	0.988591	0.827011	0.715087	0.875197
0.908122	0.788879	0.988255	0.884846	0.880363	0.957532	0.715554	0.707533	0.850518
0.925588	0.755643	0.992298	0.606621	0.732066	0.949374	0.891846	0.666182	0.903924
0.792867	0.62704	0.989689	0.838353	0.820407	0.756738	0.901438	0.932305	0.893223
0.899311	0.812398	0.974082	0.95267	0.745202	0.849287	0.812852	0.680497	0.89686
0.984298	0.98402	0.988374	0.814632	0.658275	0.915076	0.897944	0.55234	0.922487
0.98783	0.860642	0.970245	0.843679	0.527987	0.56722	0.556641	0.486613	0.892181
0.908241	0.973325	0.989678	0.608315	0.696596	0.87185	0.880598	0.416343	0.919105
0.985271	0.985454	0.988233	0.750097	0.862942	0.909923	0.924124	0.880209	0.903142
0.982445	0.872877	0.994679	0.933297	0.826505	0.905726	0.768729	0.653506	0.956686
0.965019	0.914193	0.990676	0.964525	0.678399	0.298104	0.890086	0.741399	0.957712
0.959404	0.865191	0.986923	0.708249	0.152726	0.970946	0.799863	0.911923	0.72182
0.95805	0.695858	0.941958	0.807933	0.720905	0.573249	0.94216	0.719136	0.6922
0.778001	0.991063	0.988078	0.723697	0.679307	0.838888	0.804857	0.720519	0.810123
0.968633	0.987281	0.979494	0.9506	0.718914	0.7615	0.821763	0.836362	0.365256
0.930678	0.973597	0.924635	0.935585	0.716584	0.836925	0.940162	0.712278	0.801391
0.95178	0.98046	0.993408	0.837486	0.818134	0.7811	0.800284	0.627641	0.548346
0.964655	0.930106	0.984751	0.66327	0.577114	0.859494	0.943282	0.945892	0.865117
0.949998	0.897381	0.988189	0.909721	0.842913	0.611292	0.761347	0.814882	0.934369
0.59572	0.866486	0.988299	0.848878	0.796245	0.876713	0.775474	0.709976	0.906344
0.886884	0.908196	0.987772	0.920409	0.639697	0.953387	0.873625	0.805251	0.882944
0.992018	0.811345	0.959715	0.827057	0.833531	0.784892	0.930729	0.806276	0.648072
0.9334	0.742777	0.983286	0.527724	0.687074	0.613781	0.855618	0.834272	0.917827
0.987312	0.697393	0.978701	0.921062	0.530961	0.41587	0.899694	0.655919	0.332777
0.964062	0.804683	0.969625	0.896221	0.51601	0.593323	0.812688	0.785023	0.834889
0.886394	0.973964	0.99372	0.724595	0.654393	0.98082	0.744939	0.80133	0.832384
0.8881	0.983864	0.995742	0.91447	0.850709	0.355248	0.805443	0.724251	0.823855
0.86813	0.692878	0.962426	0.384811	0.380923	0.876065	0.91766	0.785255	0.674835
0.990821	0.993282	0.991444	0.905824	0.990614	0.980609	0.872894	0.647621	0.750822
0.747907	0.979169	0.992025	0.786839	0.720692	0.819692	0.868665	0.941476	0.649151
0.994082	0.970317	0.989311	0.752251	0.673233	0.496046	0.886405	0.866699	0.638345
0.966131	0.984218	0.967371	0.879079	0.877877	0.621409	0.827824	0.866766	0.823889
0.993177	0.216014	0.948501	0.965343	0.850203	0.860838	0.811223	0.767942	0.843522
0.986617	0.493398	0.843255	0.854581	0.665621	0.888303	0.797008	0.599591	0.845869
0.947368	0.951737	0.98108	0.920237	0.811959	0.883775	0.834271	0.531059	0.867644
0.929384	0.930109	0.843526	0.942429	0.680973	0.652902	0.821137	0.691448	0.751857
0.975294	0.448294	0.983159	0.865161	0.535718	0.909141	0.838826	0.695947	0.806759
0.968545	0.980129	0.990028	0.869905	0.716121	0.822373	0.653439	0.526759	0.448404
0.948723	0.920472	0.968121	0.788691	0.597551	0.978203	0.59357	0.908059	0.623072
0.533775	0.951129	0.987173	0.895363	0.652305	0.233464	0.769639	0.543818	0.807535
0.528235	0.62497	0.994046	0.848156	0.678314	0.859364	0.8933	0.43604	0.713457
0.96561	0.696986	0.984161	0.901199	0.508757	0.93636	0.627064	0.95218	0.924169
0.838921	0.940522	0.954087	0.828864	0.77112	0.71178	0.954721	0.559935	0.796671
0.509539	0.683955	0.971764	0.973966	0.733427	0.83978	0.925846	0.950888	0.628591
0.863201	0.960259	0.95082	0.913659	0.774349	0.630212	0.769797	0.79148	0.73827
0.978906	0.974689	0.979102	0.912526	0.477196	0.238875	0.732703	0.667458	0.741468
0.991877	0.670899	0.719509	0.985516	0.775243	0.770986	0.775425	0.948155	0.579994
0.79417	0.968317	0.95986	0.936631	0.889008	0.966574	0.808208	0.537436	0.804621
0.964589	0.953081	0.977827	0.830419	0.167082	0.662704	0.72339	0.7172	0.901714
0.897891	0.987178	0.785921	0.993967	0.423839	0.981247	0.744031	0.622944	0.746708
0.98316	0.88484	0.933496	0.908378	0.73733	0.826343	0.259887	0.444848	0.757827
0.911526	0.987089	0.968425	0.911511	0.641699	0.649115	0.924583	0.693785	0.899299
0.988701	0.869533	0.990762	0.874426	0.455049	0.790711	0.941792	0.925767	0.915368
0.965605	0.754111	0.971158	0.894593	0.789053	0.917309	0.901526	0.408726	0.78103
0.616726	0.76229	0.984393	0.852573	0.697225	0.938593	0.8036	0.629474	0.877136
0.984479	0.902561	0.991314	0.896284	0.563512	0.917675	0.592634	0.480995	0.544981
0.817502	0.928098	0.984054	0.836673	0.682337	0.789631	0.798985	0.867548	0.823985
0.994522	0.36704	0.947405	0.878593	0.735422	0.903618	0.836367	0.691995	0.762072
0.862627	0.796282	0.995614	0.9303	0.867247	0.793477	0.89275	0.930379	0.204619
0.966356	0.896669	0.940648	0.908993	0.805238	0.924908	0.712243	0.853635	0.77254
0.965188	0.800378	0.843043	0.943298	0.875547	0.908957	0.872782	0.804301	0.868346
0.906101	0.877854	0.972321	0.899682	0.867232	0.971172	0.808104	0.890793	0.77399
0.952087	0.969526	0.98062	0.630643	0.406089	0.846276	0.814206	0.835966	0.774857
0.974447	0.960289	0.980253	0.957531	0.592955	0.910354	0.836035	0.760766	0.883066
0.942038	0.840815	0.918773	0.992019	0.459947	0.913647	0.91588	0.950919	0.725891
0.948143	0.942675	0.564357	0.869101	0.855361	0.869392	0.751718	0.620523	0.767079
0.986628	0.792346	0.966081	0.784297	0.631499	0.882668	0.855336	0.627047	0.676766
0.922902	0.77885	0.993483	0.961956	0.8717	0.982004	0.491359	0.909492	0.814542
0.947586	0.867984	0.986905	0.91737	0.585915	0.38693	0.614539	0.410471	0.735327
0.938497	0.985838	0.756187	0.843274	0.760118	0.903207	0.776811	0.74001	0.58308
0.935391	0.867903	0.975216	0.958033	0.305655	0.912392	0.628303	0.335317	0.775387
0.905353	0.829696	0.974983	0.928568	0.716878	0.314501	0.739456	0.72437	0.682732
0.971051	0.983289	0.961723	0.821565	0.802501	0.868882	0.869267	0.714791	0.815083
0.873312	0.965156	0.990806	0.914639	0.31421	0.963516	0.759488	0.786571	0.80832
0.992222	0.751739	0.969966	0.966888	0.639444	0.908626	0.850005	0.712011	0.872358
0.972692	0.96977	0.989129	0.881058	0.788132	0.590929	0.807948	0.748232	0.8445
0.993129	0.436282	0.993033	0.924492	0.753163	0.798463	0.795733	0.463685	0.8088
0.961435	0.511186	0.984163	0.920312	0.550935	0.63976	0.852573	0.902298	0.798924
0.984035	0.90376	0.989078	0.935159	0.714979	0.985088	0.850198	0.861279	0.534354
0.872793	0.988912	0.974131	0.880041	0.765143	0.898921	0.852287	0.632268	0.629345
0.992223	0.41999	0.99317	0.946009	0.516297	0.733333	0.784638	0.851781	0.812619
0.601247	0.85337	0.985227	0.922567	0.875219	0.784679	0.647219	0.940792	0.896038
0.623196	0.977706	0.987408	0.950693	0.828673	0.883468	0.772193	0.750666	0.555974
0.964987	0.92196	0.992075	0.891784	0.675743	0.860432	0.642399	0.843214	0.735318
0.644599	0.732704	0.987529	0.981012	0.607467	0.820455	0.81483	0.702845	0.488478
0.978551	0.769862	0.985828	0.775395	0.761829	0.746204	0.81134	0.912074	0.617929
0.988567	0.610639	0.928408	0.743074	0.472358	0.780978	0.886309	0.634228	0.925718
0.991798	0.690909	0.984495	0.976561	0.783336	0.973692	0.781525	0.583	0.860632
0.876602	0.725939	0.969669	0.694401	0.655203	0.863958	0.852069	0.753688	0.957301
0.986325	0.937999	0.980841	0.925018	0.681936	0.759311	0.840415	0.458571	0.791916
0.917766	0.506641	0.966248	0.897942	0.616888	0.830536	0.884553	0.702694	0.450236
0.951966	0.442982	0.972181	0.935453	0.887758	0.74197	0.798631	0.813587	0.924008
0.987002	0.826624	0.950306	0.904975	0.721098	0.974518	0.848935	0.75702	0.795548
0.909377	0.897522	0.98266	0.896891	0.868381	0.684066	0.92441	0.780378	0.576259
0.942183	0.811388	0.989851	0.912114	0.88109	0.886468	0.963364	0.803724	0.726498
0.952431	0.920919	0.968224	0.955596	0.750731	0.82491	0.983116	0.937276	0.862874
0.979502	0.940269	0.987198	0.925767	0.474406	0.967448	0.724513	0.735545	0.827766
0.942477	0.628392	0.986873	0.182724	0.613173	0.865832	0.785537	0.896956	0.882494
0.829166	0.978205	0.95195	0.932082	0.66083	0.897049	0.659718	0.724735	0.676438
0.504508	0.554989	0.952988	0.883571	0.589573	0.931077	0.74165	0.729234	0.729332
0.681533	0.765821	0.984393	0.90241	0.544663	0.980761	0.618423	0.280303	0.918546
0.993017	0.693107	0.920702	0.944177	0.640959	0.988194	0.819423	0.597357	0.893956
0.977138	0.689147	0.976582	0.568494	0.662526	0.903064	0.680432	0.254067	0.617033
0.584513	0.547898	0.97491	0.99136	0.818517	0.707957	0.756665	0.561173	0.891608
0.896376	0.730445	0.99445	0.911498	0.86686	0.975051	0.971969	0.59671	0.927626
0.981894	0.827987	0.979231	0.885592	0.689875	0.862241	0.648133	0.545744	0.634481
0.841418	0.962139	0.97941	0.92691	0.666116	0.875603	0.598209	0.860697	0.806517
0.993168	0.608165	0.98106	0.889488	0.567621	0.929112	0.797668	0.819279	0.922544
0.980392	0.989913	0.988931	0.964466	0.635572	0.714052	0.447772	0.601272	0.753225
0.957996	0.855351	0.917478	0.695338	0.794123	0.762702	0.928512	0.717606	0.85522
0.721019	0.933881	0.984719	0.942398	0.781389	0.866249	0.790992	0.509554	0.640128
0.972205	0.934181	0.996826	0.93812	0.810497	0.784005	0.580094	0.619583	0.80839
0.99185	0.988212	0.987822	0.951431	0.898344	0.886595	0.838245	0.764654	0.576988
0.973231	0.932967	0.993744	0.953	0.942636	0.730824	0.798792	0.865081	0.67466
0.951786	0.828389	0.993379	0.880036	0.615761	0.979313	0.810666	0.816738	0.88039
0.978747	0.685748	0.983554	0.777439	0.852294	0.578533	0.887283	0.67367	0.605177
0.997487	0.813568	0.995272	0.861937	0.79743	0.484645	0.77039	0.560217	0.536189
0.874111	0.747729	0.994163	0.898106	0.847984	0.83186	0.658402	0.818898	0.818902
0.987817	0.920369	0.992861	0.78882	0.418699	0.841905	0.850685	0.830781	0.571247
0.991554	0.910163	0.603421	0.978678	0.869953	0.880093	0.734874	0.83374	0.760087
0.942815	0.945856	0.989947	0.897733	0.705952	0.871613	0.534298	0.889523	0.469888
0.98368	0.959345	0.989745	0.93523	0.750342	0.496108	0.695841	0.981513	0.645449
0.984904	0.947683	0.99476	0.955823	0.502389	0.489216	0.806471	0.893479	0.799153
0.987205	0.373057	0.975615	0.894651	0.77139	0.892461	0.649214	0.730471	0.869897
0.802916	0.938422	0.995521	0.906745	0.641534	0.974782	0.682032	0.609914	0.933517
0.888173	0.961906	0.99101	0.951186	0.83994	0.863725	0.738306	0.816053	0.623376
0.96266	0.891455	0.994541	0.870942	0.704255	0.768175	0.361123	0.617502	0.569958
0.803707	0.986255	0.996249	0.875983	0.587806	0.744078	0.810233	0.907043	0.872977
0.983413	0.97083	0.99526	0.899311	0.770356	0.92536	0.860076	0.845673	0.558168
0.875628	0.987815	0.986651	0.938597	0.710041	0.959491	0.444763	0.812021	0.757314
0.991018	0.984296	0.983799	0.969468	0.561909	0.929514	0.930228	0.851485	0.922607
0.992368	0.915984	0.994466	0.509224	0.806037	0.905126	0.623005	0.591994	0.896614
0.964498	0.879982	0.990574	0.513836	0.406362	0.715958	0.691187	0.688017	0.882583
0.947714	0.934032	0.983081	0.960718	0.67363	0.831839	0.840401	0.693287	0.832358
0.965588	0.807934	0.993589	0.987843	0.87833	0.87392	0.879311	0.800045	0.44701
0.952196	0.857319	0.994695	0.990254	0.903481	0.406253	0.594332	0.670148	0.779618
0.963353	0.780451	0.983014	0.959803	0.53413	0.899276	0.877025	0.465361	0.745563
0.972863	0.96684	0.973957	0.993394	0.278678	0.842213	0.809724	0.806596	0.777252
0.959529	0.835106	0.98712	0.976586	0.788548	0.331271	0.795353	0.710923	0.886528
0.918052	0.953302	0.992368	0.875452	0.811145	0.513223	0.769332	0.86386	0.75775
0.952357	0.92228	0.568998	0.935132	0.574238	0.982766	0.727662	0.948184	0.773785
0.975981	0.955649	0.943152	0.850966	0.873985	0.699343	0.80071	0.873575	0.915747
0.81366	0.728121	0.988201	0.96505	0.914364	0.640965	0.959897	0.692888	0.867776
0.983273	0.611722	0.95333	0.980916	0.687592	0.938253	0.797938	0.726393	0.917018
0.873477	0.932046	0.930699	0.925476	0.887497	0.777837	0.307703	0.731409	0.778258
0.966924	0.968627	0.991511	0.969025	0.821853	0.869346	0.578781	0.70068	0.910951
0.99434	0.761113	0.898889	0.934849	0.675357	0.753605	0.845332	0.366162	0.625391
0.988682	0.938215	0.459629	0.971466	0.886622	0.871138	0.928931	0.759569	0.94204
0.957008	0.775985	0.989929	0.922836	0.602551	0.600847	0.769157	0.605897	0.937186
0.979337	0.880506	0.974378	0.923323	0.778213	0.832403	0.890229	0.824765	0.863873
0.98452	0.967172	0.978857	0.883535	0.888516	0.925161	0.907521	0.386985	0.834237
0.958571	0.881622	0.994256	0.726646	0.742384	0.789088	0.836237	0.584968	0.521504
0.983163	0.79786	0.41904	0.922751	0.76312	0.793537	0.479832	0.44105	0.592276
0.97454	0.756404	0.85354	0.967301	0.570358	0.957687	0.901253	0.872217	0.840084
0.970941	0.990111	0.983664	0.960998	0.531194	0.895774	0.394616	0.432171	0.819222
0.927697	0.793824	0.979299	0.871577	0.828547	0.891794	0.889989	0.558565	0.91161
0.955923	0.908455	0.777537	0.962139	0.890118	0.692556	0.842432	0.748595	0.948209
0.961955	0.885678	0.600728	0.901333	0.621267	0.916893	0.861578	0.59671	0.743215
0.904393	0.977441	0.987969	0.837033	0.794855	0.549608	0.607644	0.935567	0.837299
0.932487	0.896721	0.984762	0.938907	0.659466	0.87399	0.725513	0.809718	0.920998
0.974339	0.936822	0.991568	0.864804	0.799438	0.731081	0.88716	0.94215	0.7713
0.919666	0.905216	0.988572	0.962243	0.611999	0.877906	0.598035	0.4905	0.666455
0.910796	0.549929	0.976405	0.946122	0.631058	0.810613	0.857869	0.552751	0.911313
0.987442	0.735954	0.987843	0.9429	0.931751	0.948894	0.696328	0.70441	0.553749
0.993629	0.882339	0.981887	0.74895	0.744779	0.793642	0.65885	0.762125	0.605139
0.964613	0.973917	0.991026	0.967407	0.645954	0.962663	0.549316	0.577258	0.481599
0.979856	0.784563	0.983339	0.832263	0.737411	0.904062	0.728885	0.63257	0.830882
0.883664	0.436255	0.959842	0.970791	0.648897	0.73186	0.77499	0.732455	0.934112
0.842086	0.479563	0.991669	0.962304	0.905185	0.62586	0.861362	0.523356	0.830529
0.966385	0.892791	0.955941	0.920622	0.601085	0.81648	0.767028	0.688134	0.911375
0.973276	0.90172	0.988044	0.989969	0.884127	0.922044	0.565792	0.446405	0.874754
0.979646	0.980689	0.99341	0.944371	0.615984	0.660854	0.611046	0.508096	0.806558
0.958698	0.662945	0.975674	0.904566	0.682763	0.458827	0.697357	0.129424	0.456734
0.889148	0.89519	0.990851	0.83556	0.900259	0.661732	0.459383	0.861177	0.626069
0.986824	0.4672	0.937669	0.956834	0.901361	0.676335	0.68622	0.734086	0.618465
0.83768	0.909612	0.967502	0.833805	0.752949	0.95133	0.7992	0.577841	0.928114
0.958499	0.891985	0.984725	0.673022	0.639626	0.835475	0.746261	0.876246	0.83122
0.990011	0.846505	0.993668	0.982484	0.851991	0.820813	0.801431	0.566102	0.763051
0.988139	0.913744	0.336006	0.912629	0.363495	0.85752	0.740018	0.530741	0.927844
0.860889	0.774152	0.254913	0.880833	0.835822	0.759585	0.783665	0.766492	0.911321
0.996476	0.961585	0.988175	0.979762	0.538991	0.604686	0.820702	0.630281	0.845568
0.950437	0.490895	0.985774	0.98684	0.765584	0.778477	0.632607	0.488334	0.714577
0.994991	0.831888	0.994278	0.969251	0.876853	0.87137	0.650082	0.644526	0.608455
0.944553	0.957431	0.991582	0.980706	0.887181	0.981539	0.85165	0.680835	0.925618
0.98157	0.897019	0.98442	0.918336	0.615247	0.928511	0.582254	0.801914	0.676447
0.906884	0.971279	0.986988	0.923076	0.542907	0.566628	0.926822	0.646856	0.896361
0.993124	0.682933	0.986656	0.903244	0.514569	0.517689	0.641906	0.816682	0.859974
0.974805		0.965369	0.899828	0.858584	0.952189	0.450761	0.770979	0.440646
0.92598		0.988844	0.912395	0.923235	0.88458	0.680655	0.85971	0.919868
0.990553		0.871064	0.791708	0.66191	0.924112	0.650628	0.61276	0.948001
0.9798		0.90867	0.962195	0.877124	0.939463	0.74316	0.388817	0.903445
0.861616		0.571919	0.990251	0.655846	0.83079	0.532126	0.728961	0.908171
0.971765		0.561693	0.759915	0.903824	0.858373	0.42792	0.620703	0.854314
0.992063		0.974459	0.952586	0.802264	0.746281	0.812045	0.602142	0.917753
0.882453		0.992497	0.921796	0.916914	0.853273	0.740352	0.608676	0.657231
0.967371		0.989472	0.951324	0.622129	0.775734	0.812867	0.523857	0.937705
0.92616		0.990718	0.645903	0.821129	0.651952	0.639628	0.565284	0.933323
0.982091		0.929013	0.983674	0.967603	0.941362	0.903857	0.792631	0.959399
0.908596		0.982115	0.974118	0.902977	0.82977	0.757906	0.633944	0.752641
0.954832		0.996522	0.93221	0.791654	0.796042	0.521059	0.528957	0.839433
0.988869		0.920802	0.862508	0.441701	0.705509	0.856169	0.704542	0.914378
0.948374		0.984988	0.865716	0.819376	0.927575	0.747902	0.439849	0.890829
0.937412		0.966018	0.88127	0.962587	0.901266	0.685354	0.872502	0.773677
0.840423		0.97639	0.976917	0.663591	0.212751	0.749347	0.419039	0.903895
0.985441		0.993668	0.94283	0.86875	0.850923	0.930772	0.74392	0.918111
0.930437		0.991078	0.967245	0.687798	0.832133	0.791605	0.82138	0.831934
0.855375		0.96643	0.946255	0.813719	0.893043	0.747501	0.723577	0.919219
0.972629		0.994594	0.838611	0.349421	0.96605	0.911207	0.847117	0.928786
0.989867		0.959549	0.761506	0.804404	0.281038	0.76534	0.762172	0.869767
0.991559		0.97751	0.927754	0.898854	0.701651	0.547023	0.412699	0.873031
0.988027		0.988778	0.830272	0.901698	0.286693	0.703538	0.742279	0.945737
0.975204		0.99314	0.444658	0.850129	0.58231	0.688966	0.686451	0.889988
0.942246		0.985212	0.917919	0.861854	0.719846	0.685475	0.260635	0.855622
0.93676		0.99063	0.656059	0.937943	0.829151	0.965154	0.724363	0.598703
0.981588		0.989366	0.740518	0.624791	0.697922	0.721715	0.771854	0.761128
0.959032		0.972567	0.894939	0.737589	0.694849	0.86385	0.872809	0.67514
0.926626		0.944034	0.896995	0.444309	0.761513	0.607212	0.635213	0.856598
0.906488		0.992892	0.979258	0.577786	0.906259	0.529027	0.886426	0.863984
0.918839		0.990161	0.9379	0.681706	0.80319	0.62848	0.748841	0.883844
0.922341		0.993826	0.888464	0.682009	0.816494	0.865243	0.76501	0.826688
0.990984		0.990438	0.848452	0.866641	0.592889	0.581364	0.513583	0.767355
0.988198		0.984202	0.969244	0.884125	0.949074	0.738541	0.826055	0.922851
0.96161		0.982468	0.652514	0.850923	0.835063	0.730591	0.535946	0.745894
0.948031		0.878178	0.505161	0.875514	0.862033	0.938343	0.733267	0.807848
0.947854		0.9833	0.533942	0.690448	0.812068	0.587858	0.552994	0.907145
0.923602		0.839191	0.801781	0.874056	0.666637	0.945384	0.845517	0.74456
0.987263		0.984074	0.873457	0.666798	0.794724	0.68895	0.554004	0.737864
0.958842		0.978399	0.393374	0.935272	0.95267	0.86367	0.826597	0.948093
0.935711		0.957342	0.543515	0.88711	0.655635	0.693539	0.803491	0.753215
0.941547		0.994236	0.77422	0.880955	0.436733	0.807242	0.733264	0.935873
0.940223		0.954556	0.917199	0.801703	0.79585	0.350309	0.706883	0.829455
0.912003		0.996038	0.810203	0.828462	0.59282	0.880076	0.365296	0.873868
0.991346		0.982236	0.882696	0.871955	0.624411	0.56386	0.759373	0.808404
0.606278		0.984232	0.84212		0.47492	0.392099	0.778599	0.542971
0.988858		0.827923	0.727262		0.928744	0.637186	0.891672	0.913693
0.960547		0.519885	0.627184		0.946115	0.636043	0.816692	0.866434
0.972236		0.951701	0.678601		0.924238	0.543983	0.473845	0.926564
0.957509		0.981528	0.887773		0.713287	0.672924	0.778898	0.892933
0.987414		0.989559	0.746691		0.89366	0.838293	0.872265	0.967671
0.953288		0.981426	0.679696		0.817409	0.723369	0.907267	0.843931
0.943669		0.987249	0.922592		0.954524	0.799378	0.71301	0.856566
0.951191		0.958556	0.827941		0.958506	0.641899	0.842672	0.841294
0.98307		0.861329	0.617794		0.934805	0.648135	0.799137	0.932348
0.983282		0.972097	0.525787		0.877814	0.678974	0.659642	0.749695
0.96324			0.72319		0.921215	0.882047	0.800378	0.826927
0.970244			0.809261		0.701974	0.71498	0.714014	0.576971
0.958198			0.913303		0.868683	0.470121	0.566184	0.797833
0.994651			0.952209		0.918946	0.814079	0.556646	0.822731
0.989608			0.613333		0.946761	0.632621	0.7333	0.935115
0.990034			0.723918		0.880864	0.282697	0.883785	0.760211
0.875273			0.907268		0.980069	0.544258	0.731705	0.899377
0.953756			0.679442		0.984057	0.541719	0.894583	0.833895
0.920967			0.802938		0.945948	0.762424	0.837386	0.8608
0.957375			0.873682		0.585508	0.300934	0.739584	0.901169
0.987354			0.615175		0.781314	0.334785	0.855539	0.862848
0.796794			0.935831		0.919487	0.810499	0.809802	0.693105
0.871509			0.968824		0.868398	0.659054	0.81677	0.519122
0.993278			0.824901		0.812071	0.518329	0.841904	0.488505
0.986232			0.729158		0.910851	0.483604	0.804741	0.837981
0.977131			0.64234		0.355915	0.695796	0.863696	0.452973
0.972392			0.886757		0.780826	0.724537	0.767674	0.94605
0.91154			0.82613		0.866779	0.857656	0.807415	0.854185
0.995059			0.623401		0.812301	0.43809	0.938978	0.360405
0.972899			0.939729		0.774423	0.997498	0.759861	0.887484
0.954515			0.850345		0.898041	0.724951	0.890794	0.77969
0.993637			0.889654		0.963737	0.820404	0.914168	0.76129
0.977785			0.952271		0.892105	0.716482	0.792971	0.889629
0.951641			0.979975		0.740051	0.612955	0.866129	0.953628
0.975821			0.788375		0.900467	0.689468	0.642332	0.873141
0.991007			0.923282		0.845989	0.828079	0.810059	0.939083
0.988262			0.991235		0.834805	0.602069	0.943836	0.864735
0.941087			0.76753		0.947864	0.848404	0.57251	0.977081
			0.930119		0.773874	0.579152	0.735977	0.685401
			0.937349		0.675154	0.806244	0.469997	0.792443
			0.851869		0.864211	0.836341	0.901843	0.823642
			0.877713		0.350071	0.730026	0.333078	0.60886
			0.649546		0.916514	0.625509	0.823393	0.780908
			0.881015		0.756227	0.583016	0.912582	0.802591
			0.812406		0.909837	0.417502	0.955122	0.861713
			0.928504		0.873447	0.652214	0.680975	0.862354
			0.774982		0.652364	0.819154	0.876048	0.571147
			0.904649		0.869776	0.601098	0.876315	0.674702
			0.514481		0.771949	0.64004	0.7249	0.819915
			0.992413		0.670017	0.316842	0.730956	0.343706
			0.87503		0.805485	0.639704	0.573509	0.583325
			0.947304		0.840976	0.619714	0.899532	0.813423
			0.911495		0.947349	0.620315	0.765403	0.781483
			0.861471		0.914935	0.676493	0.835527	0.734324
			0.912353		0.802238	0.571298	0.838565	0.691318
			0.782423		0.907415	0.819726	0.656349	0.906141
			0.832457		0.876354	0.73014	0.932803	0.4668
			0.589979		0.877889	0.587869	0.852177	0.703781
			0.914108		0.588143	0.572054	0.499739	0.513215
			0.824102		0.78183	0.58596	0.946587	0.921118
			0.894439		0.92404	0.75959	0.708964	0.876246
			0.842881		0.906898	0.656789	0.893664	0.607367
			0.82589		0.786194	0.680613	0.894031	0.45372
			0.869606		0.831756	0.819843	0.957492	0.798831
			0.985804		0.852688	0.711428	0.946371	0.939343
			0.986848		0.876	0.717302	0.745172	0.529255
			0.594179		0.977671	0.85236	0.545363	0.755555
			0.90784		0.899018	0.798669	0.698249	0.816282
			0.813886		0.789549	0.494628	0.815621	0.910527
			0.85486		0.851221	0.627511	0.71992	0.891131
			0.628309		0.97243	0.659841	0.57792	0.876426
			0.746211		0.855752	0.666072	0.655558	0.400527
			0.746669		0.90771	0.867068	0.470223	0.797029
			0.947551		0.932707	0.850178	0.860135	0.750115
			0.885888		0.760203	0.883698	0.71285	0.940721
			0.81221		0.985513	0.77908	0.762316	0.66159
			0.841053		0.910355	0.730052	0.808225	0.811241
			0.945289		0.9918	0.828358	0.531446	0.727438
			0.77919		0.992787	0.47854	0.603465	0.896101
			0.81491		0.943387	0.927301	0.914025	0.935962
			0.870204		0.857506	0.697632	0.807301	0.750288
			0.882576		0.641175	0.676247	0.851643	0.812669
			0.645197		0.987821	0.352261	0.851021	0.907908
			0.98445		0.91804	0.535803	0.909333	0.904526
			0.926496		0.906387	0.735876	0.84548	0.442938
			0.755161		0.938029	0.894644	0.723807	0.622605
			0.505399		0.508692	0.509711	0.711844	0.886575
			0.846131		0.917683	0.826113	0.658641	0.929155
			0.924611		0.822815	0.721517	0.575049	0.784174
			0.727169		0.87848	0.529858		0.927462
			0.785644		0.977708	0.777566		0.907708
			0.936415		0.875063	0.802292		0.867466
			0.889667		0.93006	0.80459		0.670406
			0.855484		0.991479	0.712788		0.64774
			0.934058		0.870314	0.873038		0.390924
			0.945475		0.910472	0.764324		0.738007
			0.867838		0.973525	0.534901		0.454758
			0.63431		0.913417	0.70451		0.450511
			0.936113		0.981131	0.735383		0.566732
			0.432904		0.937397	0.693984		0.824601
			0.476199		0.95293	0.471784		0.879215
			0.490577		0.815199	0.788008		0.782884
			0.692128		0.364878	0.705756		0.89877
			0.61363		0.727522	0.705693		0.861744
			0.719456		0.963743	0.822736		0.677471
			0.558807		0.259354	0.584537		0.86752
			0.855072		0.96676	0.332503		0.484984
			0.505164		0.905759	0.861978		0.812389
			0.889549		0.956222	0.865185		0.907977
			0.71816		0.889202	0.814327		0.502766
			0.694679		0.826681	0.6725		0.770899
			0.890667		0.867307	0.668203		0.61181
			0.86073		0.57888	0.799355		0.922123
			0.903075		0.931391	0.814336		0.600415
			0.879136		0.973287	0.700013		0.931568
			0.777554		0.779398	0.783208		0.672595
			0.855592		0.870603	0.910832		0.941268
			0.85176		0.875264	0.863241		0.939615
			0.741183		0.923886	0.617729		0.648724
			0.765736		0.815642	0.723467		0.800716
			0.871237		0.954992	0.593979		0.812892
			0.814147		0.89823	0.823771		0.758213
			0.969764		0.981579	0.784536		0.728949
			0.534477		0.910689	0.806902		0.834952
			0.717505		0.867566	0.643928		0.705622
			0.742283		0.632569	0.573095		0.490357
			0.562665		0.810403	0.82427		0.766198
			0.807576		0.916087	0.934397		0.47074
			0.789926		0.866325	0.703482		0.533648
			0.567835		0.882676	0.773369		0.93609
			0.831718		0.913709	0.599264		0.814982
			0.859687		0.979535	0.742304		0.730747
			0.77185		0.70427	0.418717		0.951012
			0.511197		0.840996	0.577734		0.796515
			0.615116		0.788471	0.73939		0.69211
			0.934787		0.881812	0.590457		0.619268
			0.523912		0.923594	0.740719		0.494783
			0.29045		0.809232	0.73995		0.835184
			0.679079		0.610447	0.743378		0.922064
			0.835411		0.979738	0.734793		0.929699
			0.980682		0.645936	0.60942
			0.807576		0.894515	0.663219
			0.732383		0.924471	0.484191
			0.542242		0.829338	0.667889
			0.734303		0.891699	0.461164
			0.795813		0.646681	0.777993
			0.500861		0.788911	0.617027
			0.440057		0.924082	0.65724
			0.4241			0.676246
			0.715854			0.791669
			0.992904			0.870096
			0.577292			0.725925
			0.617503			0.868471
			0.68857			0.645205
			0.550942			0.767025
			0.890826			0.65427
			0.84752			0.831674
			0.704542			0.864964
			0.980802			0.466963
			0.726066			0.851616
			0.379977			0.78405
			0.453846			0.871672
			0.974887			0.723332
			0.926725			0.812693
			0.668213			0.821041
			0.743973			0.705395
			0.977483			0.6914
			0.32345			0.733324
			0.789373			0.470257
			0.58708			0.789366
			0.734692			0.649318
			0.700403			0.556846
			0.765107			0.931593
			0.790012			0.513275
			0.674407			0.787984
			0.801921			0.847825
			0.85768			0.556797
			0.745489			0.773696
			0.832554			0.707706
			0.659542			0.788306
			0.650799			0.854389
			0.800638			0.799987
			0.627278			0.819877
			0.675386			0.789289
			0.975908			0.788361
			0.896509			0.933835
			0.790016			0.790596
			0.944181			0.795647
			0.779747			0.829537
			0.735555			0.711804
			0.806064			0.89708
			0.663827			0.643662
			0.675872			0.432803
			0.320405			0.831699
			0.951904			0.839535
			0.961677			0.896976
			0.726297			0.870745
			0.968842			0.795154
			0.855763			0.491012
			0.982623			0.798676
			0.601277			0.586759
			0.831815			0.43263
			0.502804			0.485889
			0.721423			0.258278
			0.846012			0.403187
			0.779926			0.800884
			0.781107			0.636165
			0.487523			0.669535
			0.764937			0.841148
			0.888886			0.531711
			0.916687			0.691753
			0.874648			0.740911
			0.887735			0.758106
			0.70656			0.557163
			0.586583			0.820111
			0.759672			0.625602
			0.494942			0.779871
			0.619667			0.700003
			0.979493			0.871929
			0.749712			0.872773
			0.566724			0.758514
			0.322279			0.870863
			0.566183			0.728563
			0.819733			0.848278
			0.669309			0.640045
			0.987577			0.556438
			0.988161			0.686075
			0.884634			0.463696
			0.554189			0.583611
			0.813485			0.81403
			0.567747			0.679647
			0.506241			0.656175
			0.763394			0.831446
			0.419527			0.751021
			0.779178			0.41452
			0.772776			0.757333
			0.845428			0.718504
			0.763437			0.360747
			0.564481			0.646717
			0.759635			0.703916
			0.611063			0.343716
			0.613658			0.832934
			0.87183			0.519728
						0.619734
						0.745232
						0.806989
						0.606383
						0.490618
						0.609821
						0.566255
						0.856649
						0.846006
						0.84359
						0.567559
						0.643401
						0.80177
						0.762623
						0.684506
						0.206047
						0.772325
						0.773582
						0.475757
						0.335747
						0.288179
						0.546847
						0.636347
						0.731558
						0.700124
						0.593988
						0.504235
						0.712092
						0.713451
						0.798426
						0.626638
						0.688642
						0.601803
						0.856803
						0.879221
						0.386744
						0.409996
						0.677006
						0.793293
						0.70128
						0.600182
						0.828144
						0.926956
						0.843905
						0.366467
						0.785206
						0.889377
						0.739461
						0.590867
						0.735365
						0.595519
						0.604038
						0.880963
						0.885964
						0.937456
						0.815312
						0.886581
						0.80738
						0.718059
						0.785848
						0.543936
						0.450432
						0.780402
						0.693443
						0.545801
						0.785364
						0.577047
						0.899096
						0.494718
						0.830161
						0.633395
						0.758233
						0.898076
						0.779756
						0.768649
						0.794694
						0.335478
						0.769165
						0.651435
						0.484832
						0.815626
						0.775596
						0.821051
						0.838227
						0.877994
						0.853876
						0.664343
						0.826784
						0.716095
						0.355642
						0.687883
						0.656951
						0.699652
						0.697996
						0.926017
						0.847664
						0.687835
						0.788548
						0.603872
						0.777154
						0.839482
						0.798424
						0.664036
						0.647928
						0.620784
						0.681012
						0.564476
						0.890334
						0.775906
						0.715633
						0.848483
						0.750262
						0.709445
						0.469715
						0.679585
						0.529283
						0.722815
						0.7921
						0.802008
						0.843705
						0.365801
						0.741512
						0.867762
						0.599961
						0.728014
						0.806252
						0.658353
						0.636751
						0.960437
						0.67028
						0.67961
						0.732568
						0.885957

## Sheet: Source Data Fig 4A
Dataset	N-Glycopeptides	N-glycoproteins
All datasets	233	45
PXD021874	209	42
PXD011056	12	8
PXD006877	13	8
PXD011012	78	18
PXD007061	9	4
PXD011218	7	6
PXD009116	7	6
PXD013046	12	7
PXD010824	16	8
PXD014974	9	6
PXD011050	50	16
PXD011015	11	5

## Sheet: Source Data Fig 4B
Number of datasets sharing protein identifications	Proteins (only N-glycopeptides considered)	Proteins (all peptides considered)
1	25	3
2	5	4
3	8	0
4	3	1
5	1	4
6	0	2
7	1	5
8	2	26

## Sheet: Source Data Fig 5
	taxbin	Hal	otherEury	otherEury	otherEury	otherEury	otherEury	otherEury	otherEury	otherEury	otherEury	otherArc	otherArc	otherArc	otherArc	otherArc	otherArc
	phylum	Euryarchaeota	Euryarchaeota	Euryarchaeota	Euryarchaeota	Euryarchaeota	Euryarchaeota	Euryarchaeota	Euryarchaeota	Euryarchaeota	Euryarchaeota	Crenarchaeota	Korarchaeota	Micrarchaeota	Thaumarchaeota	Thaumarchaeota	Thaumarchaeota
	class	Halobacteria	Methanomicrobia	Methanococci	Methanobacteria	Methanonatronarchaeia	Methanopyri	Thermoplasmata	Thermococci	Archaeoglobi	unassigned Euryarch.	Thermoprotei	Korarchaeum	unassigned Micrarch.	Nitrosopumilales	Nitrososphaeria	unassigned Thaumarch.
HVO ID	total count	48	23	4	5	1	1	9	3	3	1	22	1	1	3	2	3
HVO_2535	1	1	0	0	0	0	0	0	0	0	0	0	0	0	0	0	0
HVO_2533	39	28	8	0	0	0	0	0	0	3	0	0	0	0	0	0	0
HVO_1945	31	31	0	0	0	0	0	0	0	0	0	0	0	0	0	0	0
HVO_1944	41	38	3	0	0	0	0	0	0	0	0	0	0	0	0	0	0
HVO_1802	28	24	2	0	0	0	0	0	0	0	0	0	0	0	1	0	1
HVO_1806	54	48	0	0	0	0	0	0	3	3	0	0	0	0	0	0	0
HVO_1211	60	44	4	3	0	1	0	1	3	3	1	0	0	0	0	0	0
HVO_1210	60	44	4	3	0	1	0	1	3	3	1	0	0	0	0	0	0
HVO_2161	3	3	0	0	0	0	0	0	0	0	0	0	0	0	0	0	0
HVO_2160	6	4	2	0	0	0	0	0	0	0	0	0	0	0	0	0	0
HVO_2172	32	31	1	0	0	0	0	0	0	0	0	0	0	0	0	0	0
HVO_2167	61	34	12	4	0	0	0	0	3	1	0	7	0	0	0	0	0
HVO_2173	77	43	18	3	2	0	0	1	3	3	1	2	0	0	0	1	0
HVO_2070	0	0	0	0	0	0	0	0	0	0	0	0	0	0	0	0	0
HVO_2071	1	1	0	0	0	0	0	0	0	0	0	0	0	0	0	0	0
HVO_2074	5	5	0	0	0	0	0	0	0	0	0	0	0	0	0	0	0
HVO_2081	6	6	0	0	0	0	0	0	0	0	0	0	0	0	0	0	0
HVO_2076	6	6	0	0	0	0	0	0	0	0	0	0	0	0	0	0	0
HVO_2072	14	14	0	0	0	0	0	0	0	0	0	0	0	0	0	0	0
HVO_2082	31	30	1	0	0	0	0	0	0	0	0	0	0	0	0	0	0
HVO_2066	31	30	1	0	0	0	0	0	0	0	0	0	0	0	0	0	0
HVO_2062	56	41	13	0	0	1	0	0	0	1	0	0	0	0	0	0	0
HVO_2084	112	47	22	4	3	1	1	0	2	3	1	18	1	1	3	2	3
HVO_C0054	0	0	0	0	0	0	0	0	0	0	0	0	0	0	0	0	0
HVO_A0039	3	3	0	0	0	0	0	0	0	0	0	0	0	0	0	0	0
HVO_A0499	4	4	0	0	0	0	0	0	0	0	0	0	0	0	0	0	0
HVO_2634	11	11	0	0	0	0	0	0	0	0	0	0	0	0	0	0	0
HVO_1624	11	11	0	0	0	0	0	0	0	0	0	0	0	0	0	0	0
HVO_1259	11	11	0	0	0	0	0	0	0	0	0	0	0	0	0	0	0
HVO_1030	13	13	0	0	0	0	0	0	0	0	0	0	0	0	0	0	0
HVO_1988	23	23	0	0	0	0	0	0	0	0	0	0	0	0	0	0	0
HVO_1749	30	30	0	0	0	0	0	0	0	0	0	0	0	0	0	0	0
HVO_0892	37	31	6	0	0	0	0	0	0	0	0	0	0	0	0	0	0
HVO_B0194	45	29	10	3	0	0	0	0	0	3	0	0	0	0	0	0	0
HVO_1673	46	46	0	0	0	0	0	0	0	0	0	0	0	0	0	0	0
HVO_1176	48	48	0	0	0	0	0	0	0	0	0	0	0	0	0	0	0
HVO_0307	49	48	1	0	0	0	0	0	0	0	0	0	0	0	0	0	0
HVO_0972	56	41	13	0	0	1	0	0	0	1	0	0	0	0	0	0	0
HVO_0504	59	48	2	0	0	0	0	0	0	0	0	0	0	1	3	2	3
HVO_A0466	66	38	21	0	1	0	0	0	0	3	0	2	1	0	0	0	0
HVO_1014	68	46	0	0	0	0	0	4	0	1	0	9	0	0	3	2	3
HVO_1530	78	48	22	0	1	0	0	1	3	3	0	0	0	0	0	0	0
HVO_1976	83	47	22	4	5	0	1	0	3	0	0	0	0	1	0	0	0
HVO_1870	126	47	22	4	5	1	1	9	3	3	1	20	1	1	3	2	3
HVO_0778	130	48	23	4	5	1	1	9	3	3	1	22	1	1	3	2	3

## Sheet: Source Data Fig S2A
m/z	Intensity	Annotation	Sequence	Modifications	Spectrum Title
			VGIANSSATNTSGSSTGPTVE	Hex(1)HexA(2)MeHexA(1)Hex(1):5;Hex(1)HexA(2)MeHexA(1)Hex(1):10	20190607_StS_H53_SN_GluC_Rep3.17374.17374.3
130.05	18151.1	y1-H2O|1+
131.034	8521.6
141.018	93180.3
142.022	6804.61
143.117	1359.93
144.065	6116.77
145.049	6492.41
145.06	1373.83
146.491	1184.87
148.06	63037.4	y1|1+
149.064	2806.31	y4|3+
155.081	5656.38
159.029	17842
162.076	10165.4	y5-H2O|3+
163.06	2031.06
166.663	1178.1
171.076	3264.47
171.113	10540.4	b4|2+
173.044	4421.29
173.129	3040.72
177.039	8214.4
180.087	1464.75
181.097	23665.2
182.1	1915.71
183.111	3392.35
199.107	13737.1
199.72	1414.53
200.11	1527.59
201.123	6651.97	a7-Hex(1)HexA(2)MeHexA(1)Hex(1)|3+
210.123	1975.53
211.108	2066.76
212.864	27445.3
215.055	1226.29
216.097	3366.96
225.16	2480.54
228.096	2605.27
228.133	5007.18	b5-Hex(1)HexA(2)MeHexA(1)Hex(1)|2+;b8-H2O,-Hex(1)HexA(2)MeHexA(1)Hex(1)|3+
228.848	1171.32
238.118	33277.2
239.122	2607.33
242.149	3147.5
247.129	39374.3	y2|1+
248.131	2570.96
252.169	2398.67
256.129	15342.9
257.13	1624.59
258.106	1773.62
261.06	2028.95
270.181	14029.1	b3|1+
273.12	1690.43
280.164	8041.19
283.127	2776.93
297.118	1898.98
298.174	5403.42
309.19	6053.39
312.192	2501.3
313.223	4090.2	a4|1+
315.128	2542.47
316.187	1603.65
320.097	3614.99
325.113	1943.56
325.152	1431.9
327.204	7831.35
330.164	2062.44	y3-H2O|1+
335.061	1579.95
337.187	11529
338.107	9743.31
339.165	12348
340.171	1519.2
341.218	10092.3	b4|1+
342.137	2552.99
342.221	1545.17
348.177	1779.04	y3|1+
355.197	10003.4
356.118	5742.38
356.196	2550.53
357.175	3951.04
367.907	1327.1
368.214	1934.81
378.151	1580.63
383.224	1357.18
388.185	1562.28
388.433	1491.59
390.174	3722.71	a8-H2O,-MeHexA(1)Hex(1)|3+
391.161	3099.35
393.211	1602.01
396.212	2404.57	b7-HexA(2)MeHexA(1)Hex(1)|2+
402.16	1693.22
408.188	3116.42
410.239	4263.72
420.221	2339.07
426.195	4168.58	a13-H2O,-Hex(1)HexA(2)MeHexA(1)Hex(1),-HexA(2)MeHexA(1)Hex(1)|3+
427.215	5127.42	y4-H2O|1+
428.25	1743.17
438.234	16192.8
439.235	2632.47
441.171	1563.85	b5|3+
444.209	1484.77
445.229	36149.7	y4|1+
446.232	6793.15
455.26	5182.35	b5-Hex(1)HexA(2)MeHexA(1)Hex(1)|1+
456.247	5281.99
459.18	1873.04
467.247	3390.8
479.26	3411.44
480.247	2453.55
484.24	3791.11	a15-H2O,-Hex(1)HexA(2)MeHexA(1)Hex(1),-HexA(2)MeHexA(1)Hex(1)|3+;y5-H2O|1+
489.245	1489.2
490.233	1506.86	a15-Hex(1)HexA(2)MeHexA(1)Hex(1),-HexA(2)MeHexA(1)Hex(1)|3+
497.271	5681.82
500.241	1816.22
502.25	28574.5	y5|1+
503.259	6556.13
507.254	5916.83
508.255	2291.75
508.751	4119.83
513.227	3387.81
514.14	4132.93
525.267	16003.1	a10-Hex(1)HexA(2)MeHexA(1)Hex(1),-HexA(2)MeHexA(1)Hex(1)|2+
526.267	3532.2
529.758	2331
530.253	2884.63	b10-H2O,-Hex(1)HexA(2)MeHexA(1)Hex(1),-HexA(2)MeHexA(1)Hex(1)|2+
531.235	2089.76
532.148	5751.59
532.232	2078.47
534.23	1728.84
542.287	4506.3	b6-Hex(1)HexA(2)MeHexA(1)Hex(1)|1+
543.273	5553.73
544.263	1318.5
552.239	3380.97	b15-H2O,-Hex(1)HexA(2)MeHexA(1)Hex(1),-HexA(1)MeHexA(1)Hex(1)|3+;b17-Hex(1)HexA(2)MeHexA(1)Hex(1),-HexA(2)MeHexA(1)Hex(1)|3+
562.758	2696.99
566.292	1886.36
567.277	1957.35
569.264	1762.26	a18-H2O,-Hex(1)HexA(2)MeHexA(1)Hex(1),-HexA(2)MeHexA(1)Hex(1)|3+
570.25	6261.7	b9-HexA(1)MeHexA(1)Hex(1)|2+
571.254	1540.33
572.263	3412.13
576.267	3842.46
580.772	3192.15	b11-H2O,-Hex(1)HexA(2)MeHexA(1)Hex(1),-HexA(2)MeHexA(1)Hex(1)|2+
581.285	2280.6
584.299	2937.78
585.289	2606.58	y6-H2O|1+
588.264	1811.22
589.78	5590.11	b11-Hex(1)HexA(2)MeHexA(1)Hex(1),-HexA(2)MeHexA(1)Hex(1)|2+
590.281	3024.02
594.292	7047.07
595.282	1933.95
603.302	11794.6	y6|1+
604.299	2945.8
612.298	7003.42	b19-H2O,-Hex(1)HexA(2)MeHexA(1)Hex(1),-HexA(2)MeHexA(1)Hex(1)|3+
613.292	1550.56	a10-Hex(1)HexA(2)MeHexA(1)Hex(1),-HexA(1)MeHexA(1)Hex(1)|2+
615.275	2077.56
615.78	1926.19
617.318	2998.23	b5-HexA(2)MeHexA(1)Hex(1)|1+
620.289	1743.81
624.287	2201.78	b12-H2O,-Hex(1)HexA(2)MeHexA(1)Hex(1),-HexA(2)MeHexA(1)Hex(1)|2+
629.315	2323.11	b7-Hex(1)HexA(2)MeHexA(1)Hex(1)|1+
630.303	2424.72
633.3	2358.61	b12-Hex(1)HexA(2)MeHexA(1)Hex(1),-HexA(2)MeHexA(1)Hex(1)|2+
634.294	1646.11
639.273	3208.93
644.298	1713.16
645.3	1597.67	b20-H2O,-Hex(1)HexA(2)MeHexA(1)Hex(1),-HexA(2)MeHexA(1)Hex(1)|3+
650.301	2746.39
651.311	6331.81	b20-Hex(1)HexA(2)MeHexA(1)Hex(1),-HexA(2)MeHexA(1)Hex(1)|3+
652.304	1741.95
653.307	2848.65
654.304	2211.8
655.308	2193.73
657.278	5805.28
665.313	5934.18
666.319	2348.01
668.323	2635.04
668.791	2110.27	b11-H2O,-Hex(1)HexA(2)MeHexA(1)Hex(1),-HexA(1)MeHexA(1)Hex(1)|2+
669.313	9584.23
670.309	2574.84
671.301	2035.43
672.319	2757.75	y7-H2O|1+
673.303	1750.46
674.304	2119.82
675.285	3705.1
677.798	3546.28	b11-Hex(1)HexA(2)MeHexA(1)Hex(1),-HexA(1)MeHexA(1)Hex(1)|2+
678.297	3800.77
678.81	1636.55
682.346	2095.12	b8-H2O,-Hex(1)HexA(2)MeHexA(1)Hex(1)|1+
683.337	9978.83
684.336	3551.49
685.315	2010	a10-H2O,-HexA(1)MeHexA(1)Hex(1),-HexA(2)MeHexA(1)Hex(1)|2+
687.327	7450.53
688.315	3341.34	b21-H2O,-Hex(1)HexA(2)MeHexA(1)Hex(1),-HexA(2)MeHexA(1)Hex(1)|3+
690.336	8217.45	y7|1+
691.326	2571.57	a14-Hex(1)HexA(2)MeHexA(1)Hex(1),-HexA(2)MeHexA(1)Hex(1)|2+
699.306	2183.06	b10-H2O,-HexA(1)MeHexA(1)Hex(1),-HexA(2)MeHexA(1)Hex(1)|2+
700.36	3973.99	b8-Hex(1)HexA(2)MeHexA(1)Hex(1)|1+
701.341	1740.85
704.315	2833.8
712.307	3201.29	b12-H2O,-Hex(1)HexA(2)MeHexA(1)Hex(1),-HexA(1)MeHexA(1)Hex(1)|2+
713.33	1840.52
714.326	1785.41
718.302	1870.58
719.312	1955.01
720.326	2385.12
722.318	1996.43
724.36	1594.85
730.321	2197.44
737.334	2308.16
738.339	4879.89
739.341	1965.46
740.325	2607.12
741.317	1901.87
742.346	3251.12
747.311	1839.48
756.359	10507.6
757.346	2747.04
758.32	3993.28
759.343	3977.77	a20-Hex(1)HexA(2)MeHexA(1)Hex(1),-MeHexA(1)Hex(1)|3+;y8-H2O|1+
760.341	2226.91
765.799	2126.45	b11-Hex(1)HexA(2)MeHexA(1)Hex(1),-MeHexA(1)Hex(1)|2+
766.344	2813.31
772.351	1905.4
773.365	2102.07	b7-H2O,-HexA(2)MeHexA(1)Hex(1)|1+
774.356	5914.75
776.322	2395.53
777.848	2011.41
784.386	7325.56
785.373	2398.57	a16-Hex(1)HexA(2)MeHexA(1)Hex(1),-HexA(2)MeHexA(1)Hex(1)|2+
791.375	1886.93	b7-HexA(2)MeHexA(1)Hex(1)|1+
793.341	3051.71	b5-HexA(1)MeHexA(1)Hex(1)|1+;b12-H2O,-HexA(1)MeHexA(1)Hex(1),-HexA(2)MeHexA(1)Hex(1)|2+;b14-Hex(1)HexA(2)MeHexA(1)Hex(1),-HexA(1)MeHexA(1)Hex(1)|2+
798.365	2444.04
801.369	2548.31
808.375	2012.9
810.356	2561.21
810.856	2400.44
811.351	2634.97
816.368	2144.3	y9-H2O|1+
817.371	2088.4
819.357	2489.55
820.355	2244.94
828.372	3938.62
828.875	1940.59
829.376	2539.72
834.384	8233.79	a6-H2O,-HexA(1)MeHexA(1)Hex(1)|1+;y9|1+
835.379	3171.85
838.355	2242.78
840.384	2399.24
844.396	2640.79	b8-H2O,-HexA(2)MeHexA(1)Hex(1)|1+
847.369	1648.44
850.367	2163.63	a21-H2O,-HexA(2)MeHexA(1)Hex(1),-MeHexA(1)Hex(1)|3+
857.388	3964.58
858.392	3553.06
862.394	3909.34	a18-Hex(1)HexA(2)MeHexA(1)Hex(1),-HexA(2)MeHexA(1)Hex(1)|2+
864.376	2123.4	a16-H2O,-Hex(1)HexA(2)MeHexA(1)Hex(1),-HexA(1)MeHexA(1)Hex(1)|2+
873.366	4042.51	a16-Hex(1)HexA(2)MeHexA(1)Hex(1),-HexA(1)MeHexA(1)Hex(1)|2+
875.41	3241.5
877.401	2894.9
877.91	3236.81
878.403	2525.81
879.398	1991.74
880.395	2005.51	b6-HexA(1)MeHexA(1)Hex(1)|1+
881.874	2244.74
886.424	3137.37
886.907	2042.25
887.41	2274.84
891.39	3823.81
900.401	4733.12
903.401	2781.48	y10-H2O|1+
908.904	2502.55
909.409	4561.42
918.41	2599.52
921.413	8060.84	a7-H2O,-HexA(1)MeHexA(1)Hex(1)|1+;y10|1+
922.417	4829.03
923.422	2864.09
932.403	2079.42
945.432	2714.37	b9-H2O,-HexA(2)MeHexA(1)Hex(1)|1+
954.43	2390.85
955.417	2097.56	b18-H2O,-Hex(1)HexA(2)MeHexA(1)Hex(1),-HexA(1)MeHexA(1)Hex(1)|2+
957.426	2666.05
958.942	1940.37
959.433	2569.53
963.447	4379.69	b9-HexA(2)MeHexA(1)Hex(1)|1+
967.945	2509.7
968.432	2885.13
982.441	3027.37
998.421	2231.35
999.449	3089.12
1016.47	2283.27
1022.44	3752.41	a18-H2O,-HexA(1)MeHexA(1)Hex(1),-HexA(2)MeHexA(1)Hex(1)|2+;y11|1+
1025.44	2215.82
1038.45	2999.25	b8-HexA(1)MeHexA(1)Hex(1)|1+;a18-Hex(1)HexA(2)MeHexA(1)Hex(1),-MeHexA(1)Hex(1)|2+
1039.45	2283.18
1046.96	2411.71
1056.46	2394.24
1060.48	3188.81
1078.46	3338.27
1079.45	2653.21	y20-H2O,-Hex(1)HexA(2)MeHexA(1)Hex(1),-HexA(1)MeHexA(1)Hex(1)|2+
1118.48	2532.5	y12-H2O,-Hex(1)HexA(2)MeHexA(1)Hex(1)|1+
1132.49	2415.49
1213.54	2495.61
1224.55	3007.34
1230.56	3299.05
1231.55	2372.49

## Sheet: Source Data Fig S2B
m/z	Intensity	Annotation	Sequence	Modifications	Spectrum Title
			VGIANSSATNTSGSSTGPTVE	SO3Hex(1)Hex(2)dHex(1):5;SO3Hex(1)Hex(2)dHex(1):10	20190321_StS_H53_SN_GluC_stepped.9538.9538.3
130.05	148039	y1-H2O|1+
131.034	87590.1
131.053	7431.57
141.018	814095
142.022	41490
143.082	7641.51	a5-SO3Hex(1)Hex(2)dHex(1)|3+;y4-H2O|3+
143.118	17459.1
144.065	61396.6
144.076	7131.03
145.05	47539
145.061	7953.73
145.096	4172.9
148.06	516288	y1|1+
149.064	21359.4	y4|3+
153.066	9510.89
153.102	8216.07
155.034	7707.47
155.081	49569.1
155.118	14734.4
157.061	9481.93
157.097	10907.7	b2|1+;a4|2+
159.029	149481
159.077	9021.74
160.032	8481.56
161.092	4762.56
162.076	76399.6	y5-H2O|3+
162.09	6414.98	y5-H2O|3+
163.06	8255.07
163.079	3607.78
165.603	3569.68	y3-H2O|2+
169.061	8560.61
169.097	7361.59
171.076	22266.8
171.113	73878.6	b4|2+
173.044	34471.3
173.092	13125.4
173.129	35871.8
177.039	71689.6
178.043	3733.05
180.086	21668.1
181.097	204875
182.1	16886.1
183.076	4621.05
183.113	19629.1
185.092	3699.27
185.129	10726.9
186.088	8167.02
187.071	4767.85
187.108	5194.24
188.102	3880.52
189.086	9790.22
191.055	16905.3
197.128	5558.13
198.088	13910
198.123	5681.35
199.108	107264
200.111	8539.36
201.123	46188.5	a7-SO3Hex(1)Hex(2)dHex(1)|3+
202.083	12055.8
204.086	4403.11
205.081	4756.11
210.088	8288.49
210.124	12543.2
211.073	4542.3
211.107	11962.9
212.104	9302.4
212.41	51614.7
213.086	5604.64
213.123	4978.88
214.082	7555.59
214.12	4057.88	a5-SO3Hex(1)Hex(2)dHex(1)|2+;y4-H2O|2+
215.056	7124.27
216.098	31914.7
216.134	4044.52
217.118	9830.24
219.05	5102.03
220.108	7296.35
223.004	3640.77
225.16	17686.1
226.119	8960.4
226.155	5686.6
228.077	3675.25
228.097	26470.6
228.134	34483.7	b5-SO3Hex(1)Hex(2)dHex(1)|2+;b8-H2O,-SO3Hex(1)Hex(2)dHex(1)|3+
229.119	13420.5	y2-H2O|1+
230.115	5718.32
232.092	8332.62
235.107	4610.92
238.118	237568
239.123	27786.8
240.098	11555.7
242.114	10586.5
242.15	16650.9
242.186	3553.24	a3|1+
243.05	7441.73
244.092	7502.17
245.075	3914.08
245.113	6441.26
246.108	4343.25
247.129	307728	y2|1+
248.133	28936.6
249.09	5411.39
249.128	5130.21
252.17	10890.7
254.149	5736.05
255.135	8645.79
256.097	7957.78	b6-H2O,-Hex(2)dHex(1)|3+
256.129	119939
257.131	15108.7
258.109	14903.1
260.124	9483.59
261.061	15889.5
262.103	4017.98	b6-Hex(2)dHex(1)|3+
270.148	7805.49
270.181	102620	b3|1+
271.184	11766.1
273.12	12289.6
274.14	7706.83
280.165	59589.4
281.168	8314.97
282.111	5841.66
283.13	20995.5
283.177	8469.08
284.129	5468.94
284.197	4973.51
285.061	5574.61
285.121	6385.06	b7-H2O,-Hex(2)dHex(1)|3+
286.175	7775.65
292.164	8458.32	a7-H2O,-SO3Hex(1)Hex(2)dHex(1)|2+
294.179	4482.66
295.138	6349.74
296.197	9700.84
297.118	16325.1
297.154	6738.28
298.176	35856.8
299.039	5050.47
299.137	5933.73
299.174	6351.21
300.12	4827.55
302.087	10494.6
304.82	9449.2
307.104	4004.96
309.121	3753.15
309.192	44366
311.134	4648.64
311.172	14978.7
312.192	20770.1
313.154	5093.36
313.224	34034.8	a4|1+
315.131	25404.4
315.165	4293.9	b7-SO3Hex(1)Hex(2)dHex(1)|2+
316.185	11671.6
317.146	10116.5
320.097	42366
321.083	7866.6
321.156	17179.5
325.112	7821.6
325.151	19421.8
325.188	5233.15
327.202	46425.3
328.204	5820.71
329.143	5939.63
329.182	7608.76
330.167	18339.7	y3-H2O|1+
333.137	7283.85	a9-H2O,-Hex(2)dHex(1)|3+
335.061	9239.75
337.117	4078.25
337.187	104352
338.108	86831.8
338.149	8002.94
338.188	13176
339.118	7291.5	b7-H2O,-Hex(1)dHex(1)|3+
339.165	85157.3	a9-Hex(2)dHex(1)|3+
339.205	10473.3
340.169	12538
341.146	5156.71	b5-dHex(1)|3+
341.177	4060.6
341.218	74678.1	b4|1+
342.139	12089.2
342.221	12300
343.122	5186.69
343.164	4945.67
346.149	3753.94
348.134	5174.07
348.179	22733.3	y3|1+
349.184	5292.62
354.138	6870.44
355.198	83618.8
356.119	43505.8
356.197	18172
357.13	7796.79
357.177	25654
358.163	7195.98
359.155	5119.14
360.143	11048.9
360.193	4945.75
366.142	5408.54
368.166	4074.53
368.219	26328.7
372.151	10142.3
373.208	10095.2
378.151	17547.2
378.202	9850.6	a9-H2O,-SO3Hex(1)Hex(2)dHex(1)|2+
382.174	5098.99
383.23	12782.9
384.15	12789.6
384.232	5991.61
390.177	34060
391.16	20805.1
393.213	17946.7
396.214	22334.8
398.208	4361.14
401.21	6152.73	b9-SO3Hex(1)Hex(2)dHex(1)|2+
402.161	14857.1
408.187	24809.6
410.243	37713.4
412.182	9097.48
413.175	6920.31	a7-H2O,-Hex(2)dHex(1)|2+;y13-SO3Hex(1)Hex(2)dHex(1)|3+
419.23	4236.15
420.225	15837.6
423.159	5587.03
424.223	4160.32
426.197	41237
427.217	34489.7	y4-H2O|1+
428.253	10117.2
430.193	10895.1
431.184	5325.7	a10-Hex(1)dHex(1),-SO3Hex(1)Hex(2)dHex(1)|3+
438.235	117494
439.24	22022.8
441.174	13715.5	a9-H2O,-dHex(1)|3+
442.168	4352.5
443.18	6226.16	b12-H2O,-Hex(2)dHex(1),-SO3Hex(1)Hex(2)dHex(1)|3+
444.211	20557.8
445.229	275043	y4|1+
446.233	57827
449.24	6002.04
455.261	35026.4	b5-SO3Hex(1)Hex(2)dHex(1)|1+
456.247	49570.5
457.252	9244.35
458.189	4497.86
459.187	16016.6
460.194	4428.83	y12-Hex(2)dHex(1)|3+
461.195	6150.23	y10|2+
462.242	7184.24
463.23	8670.78
464.218	6042.99
466.216	4380.69
467.184	6029.68
467.249	19571.3
469.203	5380.45
471.221	4937.77
472.22	9332.38
473.226	4964.02
474.259	8532.18
475.215	8629.84
477.205	15354.4
478.194	5549.46
479.265	31306.9
480.247	11873.9
482.237	6589.99
484.241	34875.3	y5-H2O|1+
485.196	6893.57	a10-SO3Hex(1)Hex(2)dHex(1),-dHex(1)|3+
485.246	4160.73
487.218	7122.68
488.222	4245.22
489.245	23104.6
490.236	22598.8
491.236	7202.22
495.223	11330.2
496.13	12027.5
496.21	6738.87
497.203	7767	a5-dHex(1)|2+;b12-H2O,-Hex(1)dHex(1),-SO3Hex(1)Hex(2)dHex(1)|3+;b14-Hex(2)dHex(1),-SO3Hex(1)Hex(2)dHex(1)|3+
497.273	45701
498.271	6926.49
499.213	5584.32	a9-H2O,-Hex(2)dHex(1)|2+;b9-H2O|3+
499.753	10041.7
500.252	8612.17
501.23	5088.54
502.251	190982	y5|1+
503.258	46241.9
504.258	5014.93
507.256	57953.7
508.249	18772.9
508.752	21872.8
509.257	9324.47
511.738	5639.92	y11|2+
512.238	5814.83
513.233	22913.8
514.141	43022.5
514.224	10106.3
515.142	9040.71
515.286	11819.1
516.227	9783.78
518.242	6075.73
520.756	9430.8
521.243	6908.4
521.75	7345.34
525.269	106427
526.275	23756.6
528.249	5621.59
529.76	22504
530.258	17482.4
530.756	8223.58
531.237	18610.4
532.152	39391.1
532.231	9057.17
533.153	6412.28
533.265	4638.02
534.233	17071.7
537.237	5305.48
539.264	7351.57
542.298	34736.8	b6-SO3Hex(1)Hex(2)dHex(1)|1+
543.281	43803.3
544.278	11355.7
545.272	6468.94
546.266	13270.7
547.757	10434.6
548.272	6949.11
549.269	6906.54
550.25	5292.89
551.254	7714.61
552.246	17249.9
554.262	6448.96
557.227	5462.95	b12-SO3Hex(1)Hex(2)dHex(1),-dHex(1)|3+
560.249	11855.9
562.245	8513.36
562.766	15229.8
563.277	20870.4
563.757	4750.65
564.27	11197
564.767	5788.11
566.289	19266.7
567.282	15692.5
570.254	41003.3
571.278	17018
571.774	14232.3
572.274	18289
574.252	8109.87
575.254	11407.3
576.276	28815.9
577.271	13669.3
578.251	9044.06
580.776	19964.2
581.285	22533
582.294	6192.38
584.305	24837
585.29	27593.8	y6-H2O|1+
586.285	8877.26
588.266	22436.4
589.292	16925.1
589.78	46623.7
590.289	31654.3
590.785	7048.15
593.285	7107.58
594.289	48003.6
595.29	9639.54
597.284	8847.56
598.253	5611.67
599.616	5522.88
600.237	8004.83
601.265	7956.45
601.784	6199.46
602.279	9928.1
602.775	6558.54
603.3	86444.5	y6|1+
604.302	14354.1
606.28	10389.1
606.611	8701.69
606.782	8381.83
606.945	5625.72
607.291	17528.9
608.283	8028.52
609.254	6099.2
610.784	11236.5
611.295	16588.9	b7-H2O,-SO3Hex(1)Hex(2)dHex(1)|1+
611.782	6833.96
612.3	68499.5
613.3	17678.6
614.289	6342.63
615.285	18981.5
615.787	5864.19
616.282	7577.1
617.317	23615.3
618.304	8083.26
618.77	5453.14
619.289	7542.74	y13-SO3Hex(1)Hex(2)dHex(1)|2+
620.295	9728.1
621.26	10315.4
624.288	17222.3
624.791	11241.5
625.292	5356.58
626.285	8918.35
629.322	15118.7	b7-SO3Hex(1)Hex(2)dHex(1)|1+
630.314	21050.7
631.284	7361.66
632.3	10789.3
633.302	27121.3
633.963	6044.34
634.294	8915.43
635.284	15902.4
636.298	14383.4
637.301	6764.08
639.281	22649.8
639.632	12802.3
639.964	8097.69
640.273	6666.73
641.33	10630.3
643.297	6433.34
643.802	8653.4
644.302	11552.2
645.298	14371.6
645.795	5340.72	y14-H2O,-SO3Hex(1)Hex(2)dHex(1)|2+
646.276	5593.09	a10-Hex(1)dHex(1),-SO3Hex(1)Hex(2)dHex(1)|2+
647.303	7066.34
650.314	16865.2
651.31	52221.9
652.306	17497
652.802	12672.8
653.298	20322.5
654.309	21375.3
655.334	15487.4
656.289	6667.11
657.283	53910.2
658.288	19264.6
659.334	14802.8
659.792	6225.35
660.289	15045.5
660.792	6468.86
661.794	6033.6
662.3	5924.49
664.333	8074.9
664.944	6376.86
665.327	42082.5
666.327	13033.7
667.303	6634.23
668.326	18464.7
668.794	17808.1
669.319	87749.8
669.793	8988.44
670.329	26805.9
670.804	9667.63
671.308	20479.6
672.322	18637.6	y7-H2O|1+
673.315	14245.7
674.273	8023.44	y14|3+
675.292	27232.4
676.296	18139
677.346	4965.95
677.795	47717.8
678.296	44085
678.801	11681.7	a13-H2O,-Hex(2)dHex(1),-SO3Hex(1)Hex(2)dHex(1)|2+
679.3	7323.01
682.345	18189	b8-H2O,-SO3Hex(1)Hex(2)dHex(1)|1+
683.338	90949.1
684.343	29719.4
685.326	7001.41
686.323	9138.25
687.33	48920.7
687.809	10047.6
688.324	22759.3
688.659	6024.01
689.286	5876.38
690.333	52181.2	y7|1+
691.337	23070.2
692.277	27901.8
693.296	9681.08
693.659	8564.76
694.31	7605.39
695.302	6015.47
696.312	13496.3
696.814	8462.78
697.981	7233.79
698.31	24780.6	y15-SO3Hex(1)Hex(2)dHex(1)|2+
698.645	7397.26
698.806	8770.93
699.309	7134.25
700.37	34035.1	b8-SO3Hex(1)Hex(2)dHex(1)|1+
701.358	9099.85
702.326	11706.1
703.309	10712.2
704.33	14436.4
705.327	20714.8
705.814	7897.49
706.319	8713.88
707.31	8673.18
708.312	6157.66
709.307	5963.61
712.316	22376.8
712.816	10901.3
713.309	19470.9
714.306	8272.85
717.318	7656.12
718.317	6933.66
718.976	11640.4
719.313	19876.9
720.331	33933.1
721.334	15782.7
721.819	8509.39
722.323	11826.3
723.317	9205.93
724.348	18345.6
725.332	5527.07
726.312	6683.29	a17-SO3Hex(1)Hex(2)dHex(1)|3+
728.353	10073.6
729.328	10535.4
730.325	19316.6
730.816	7589.92
731.322	10267.7	a14-Hex(2)dHex(1),-SO3Hex(1)Hex(2)dHex(1)|2+
731.813	7187.74
732.307	9221.2
732.821	5918.64	y16-H2O,-SO3Hex(1)Hex(2)dHex(1)|2+
733.318	7832.12
734.319	11693.5
736.393	20935
737.344	16175
737.838	6148.26
738.342	45768.1
739.347	26087.3
740.32	31526.4	a12-Hex(1)dHex(1),-SO3Hex(1)Hex(2)dHex(1)|2+
741.323	20093.1
741.826	7386.48	y16-SO3Hex(1)Hex(2)dHex(1)|2+
742.362	18352.7
743.329	9939.93
746.356	10636.9
747.338	18364.8
748.339	11755.1
749.829	10500
750.33	15522.7
750.829	11225.6
752.328	13909.8
753.332	6720.68
754.367	29928.8
754.835	10956.7
755.36	20100.5
756.355	62474.5
757.341	30076.4
758.325	37920.8
758.83	9663.29
759.333	30506.1	y8-H2O|1+
760.338	12168.2
761.332	11498.5
764.335	9264.77
765.375	7114.69
765.815	20532.9	a15-H2O,-Hex(2)dHex(1),-SO3Hex(1)Hex(2)dHex(1)|2+
766.333	22457.6
766.822	8152.7
767.371	9833.58
768.341	7247.77
769.331	9068.07
771.338	9609.43
772.341	17408.4
773.356	22477.1
774.36	51086.9
775.351	28551.7
776.332	29214.7
777.357	33999.1	y8|1+
778.36	14904.1
779.333	11147.1
780.349	15638.6
781.344	14301.4
781.85	7311.85
783.405	24935.9	b9-H2O,-SO3Hex(1)Hex(2)dHex(1)|1+
783.848	6891.83
784.389	53524.7
784.84	13535.5
785.381	19179.7
789.341	12625.4
790.358	19643.9
791.367	19927.2
791.843	6524.28
792.351	12702.3
793.345	33227.9
793.844	14716.9
794.343	10504.9
796.352	10101.5
798.366	19125.2
799.364	15981.5
800.851	8845.42
801.419	28151.8	b9-SO3Hex(1)Hex(2)dHex(1)|1+
801.856	9844.79
802.353	7685.89
803.337	6753.55	a14-H2O,-Hex(1)dHex(1),-SO3Hex(1)Hex(2)dHex(1)|2+
803.664	7991.38
805.351	7464.85
808.381	21276.5
809.375	9628.75
809.866	12403.6
810.365	24411.9
810.856	11765.1
811.355	14785.5
813.337	8106.85
816.375	25128.2	y9-H2O|1+
817.363	15239.4
818.329	7744.61
818.874	12992.4
819.367	32140.3
819.868	16807
820.361	13638.6
821.37	14401.3
822.374	10856.1
825.408	8907.31
826.404	11346.6
827.377	9824.5
827.888	19733.3
828.379	34919.7
828.875	21885.2
829.367	15758.4
830.354	7642.42	b16-H2O,-Hex(2)dHex(1),-SO3Hex(1)Hex(2)dHex(1)|2+
830.87	7402.43
831.376	19888.4
831.882	9822.25
834.386	69867.9	y9|1+
835.396	31953.1
836.366	14502.4
836.889	9729.29
837.38	15961.3
837.882	9246.72
838.356	9441.99
839.385	15535.7
840.377	13288.5
841.374	10002.5
842.361	7552.67
843.409	10019.1
844.402	20270.1
845.386	11693.9
846.384	8755.76
846.855	9392.7	a15-H2O,-Hex(1)dHex(1),-SO3Hex(1)Hex(2)dHex(1)|2+
847.38	14700.6
849.389	14441.7
849.885	10885.1
850.369	10571.3
851.361	8717.86
853.389	10490.2
854.354	11272.7
855.361	17674.1
856.352	10349.3
857.403	32391.3
858.396	28925.1
861.388	11110.2
862.407	34018.4
863.393	18703.6
864.374	14473.3
865.376	8543.38
867.384	15777.1
868.379	14234	a21-SO3Hex(1)Hex(2)dHex(1)|3+
868.902	15155.9
869.401	16998.5
869.905	10988
870.395	10791.3
871.377	10521.4
872.368	15572.1
872.868	8286.83
873.38	19006
874.374	15594.4
875.405	19623.3
876.403	8936.84
877.399	8633.53
877.917	25470.4
878.4	23249.4
878.901	9072.01
879.403	11062.2
880.389	18653.1
881.378	23491
881.885	15936.7
882.385	16562.8
883.38	7907.23
884.375	8842.89
885.391	17413.5
886.406	15841.1
886.922	12407.5
887.414	8034.6
889.898	7693.21
890.381	14782.8
890.901	11148.9
891.391	28721.6
891.896	11819.9
892.405	20929.7
894.397	12344.8
896.386	7956.83	a8-H2O,-Hex(2)dHex(1)|1+
897.884	7479.82
898.41	23938.7
898.905	16254.9
899.422	13898.6
899.903	17016.4
900.398	27977.7
900.903	17200.1
901.386	14507.2
903.401	29126.4	y10-H2O|1+
904.408	10180.6
907.399	16528.7
907.918	11822.1
908.92	21354.1
909.415	44033.5
909.911	21403.4
910.413	19608.6
912.405	8877.98
915.434	11022.7
916.399	8800.97
917.389	23710.8
917.922	16956.4
918.412	27709.2
918.909	17909.9
919.401	15520.2
921.417	92270.7	y10|1+
922.423	30738
923.421	18070.5
927.434	17410.8
928.41	15379.1
929.922	11151
930.41	8677.22
931.405	8134.44
931.925	8068.23
932.412	18594.4
936.417	10498.4
937.397	11051.7
938.395	10993
938.927	8066.58
939.423	15914.9
940.43	13425.5
940.937	15849.5
941.425	16824
943.417	11583.7
944.412	8545.28
945.455	21703.7
946.429	10810.6
949.418	13418.6
949.94	16044.8
950.422	18743.9
950.934	9149.21
951.421	18540.5
952.421	12226.3
953.426	11515
954.426	16795.4
955.437	13685.5
956.408	19617.6
957.441	10661.8
958.43	16064.2
958.945	33738.4
959.442	27253.3
959.948	12534.3
960.433	11058.9
961.442	22293.2
963.457	30019.4
964.451	14047.7
967.445	22430.8
967.95	27452.1
968.44	18469.8
969.392	15109.8
970.403	14258.6
971.442	8649.77
972.437	19646.1
973.42	11150.6
974.418	15416.8	a18-H2O,-Hex(1)dHex(1),-SO3Hex(1)Hex(2)dHex(1)|2+
978.919	11586
979.418	20430.5
979.93	14101
980.442	15218.3
980.935	11104.7
981.448	20744
982.455	20464.1
986.427	10121.4
987.916	10372.7
988.427	24911.4
988.925	15668.7
989.451	9786.69
989.941	9972.84
990.437	20665.1
996.934	15693.7
997.43	24683	a9-H2O,-Hex(2)dHex(1)|1+
997.931	18516.1
998.444	16684.5
999.471	24144.2
1000.48	13657.7
1004.45	17221	y11-H2O|1+
1005.46	14345.6
1006.44	23004.5
1014.46	11544.1
1015.45	8823.46
1016.47	19399.6
1017.46	10747.6
1018.44	11448.5
1020.43	20511.2
1021.45	16440.4
1022.47	31042.1	y11|1+
1023.47	29239.8
1024.46	14126.9
1032.45	10993.3
1033.45	10410.1
1034.44	9447.14
1037.45	15607
1037.96	10559.2
1038.44	32168.4
1039.46	18904.9
1039.97	8977.78
1040.47	9827.97
1041.48	22742.1
1041.97	11765.9
1042.47	19391.1
1046.46	13251.8
1046.95	17681.4
1047.46	19281.2
1048.47	11285.1
1048.98	11576.7
1051.46	14171.2
1055.47	19323.6
1055.97	13781.1
1056.46	17642.1
1059.5	11770.6
1060.47	16193.5
1061.47	10310.6
1062.48	14442.6
1067.47	11678.7
1068.48	13240.8
1069.46	22742.4
1077.48	17527
1077.95	15416.3
1078.47	30651.3
1085.46	15848.6
1086.48	17114.4
1086.97	11393.6
1087.48	19784.3
1103.5	14555.9
1104.49	11390.2
1107.51	11806.2
1108.48	9642.62
1114.48	9376.28
1115.49	10129.2
1119.48	14407.6
1120.49	12166
1121.05	15355.1
1121.5	54589.4
1122.49	30712.5
1125.49	17216.9
1126.48	20703.7
1127.49	17828.5
1131.48	10240.4
1132.5	10802.1
1134.51	8989.91
1135.47	14648.9
1136.52	20309.2	y12-SO3Hex(1)Hex(2)dHex(1)|1+
1137.5	13584.2
1139.5	20960.3
1140.48	13545.6
1141.49	9329
1143.53	20776.6
1144.51	13760.6
1160.52	11738.7
1161.52	14471.8
1165.98	12838.5
1166.48	16038.7
1167.5	11685.8
1175.49	16963.3
1178.55	20827.4
1179.53	13152.3
1185.53	11821.3
1212.52	11141.6	a11-H2O,-Hex(2)dHex(1),-SO3Hex(1)Hex(2)dHex(1)|1+
1213.54	17921.7
1214.52	13189.2
1215.52	14180.3
1218.53	11201.7
1220.53	16222.2
1230.55	18902.8
1231.56	16341.1
1237.54	13223.2	y13-SO3Hex(1)Hex(2)dHex(1)|1+
1241.55	14858.3
1248.57	13653.8
1254.52	13446.7
1271.56	11660.3
1297.53	10390.5
1298.55	12464.9
1304.57	11761
1356.6	13757.6
1400.62	16214.5
1415.6	11755.8
1458.63	11961.7
1475.65	16941

## Sheet: Source Data Fig S3
Datasets	Peptides	Proteins
All datasets	3036	47506
PXD021874	2449	26763
PXD011056	2332	16773
PXD006877	2324	21286
PXD011012	2059	23709
PXD007061	2033	13305
PXD011218	1887	10944
PXD009116	1883	11902
PXD013046	1697	11652
PXD010824	1525	9368
PXD014974	1345	5575
PXD011050	1268	8174
PXD000202	1134	5475
PXD011015	623	2101

## Sheet: Source Data Fig S4
m/z	Intensity	Annotation	Sequence	Modifications	Spectrum Title
			KSEVDTEYNITSVDQLTAAIDAEDSELR	SO3Hex(1)Hex(2)dHex(1):9;Hex(2):11	Z_Jevtic_040316_C+Dfractions_01_D3-DTL_01_F3.33783.33783.4
187.11	0.270239	b5|3+
195.073	0.0788348
195.142	0.0394244
209.057	0.0408059	b6-H2O,-NH3|3+
212.13	0.0616569
213.082	0.0823936
213.16	0.164817
215.137	0.103488	b6-NH3|3+
216.123	0.124469	b2|1+
217.082	0.124745
225.124	0.16938
226.116	0.169752
228.132	0.0852538
229.116	0.469921
230.112	0.0428115	b8-H2O,-NH3|4+;y8-NH3|4+
243.148	0.264041
244.093	0.198417	y4-NH3|2+;y6-H2O|3+
249.117	0.0445442
251.101	0.223609
257.156	0.316794	a5-H2O|2+
276.126	0.422063	y10-NH3|4+
278.113	0.0941306
284.104	0.23785	a10-H2O,-SO3Hex(1)Hex(2)dHex(1)|4+
284.194	0.35682
286.184	0.381939
288.202	0.431202	y2|1+
298.178	0.0974671	y11|4+
300.147	0.244472	a3-NH3|1+;b10+H2O,-SO3Hex(1)Hex(2)dHex(1)|4+
301.136	0.146924	y5-H2O|2+
302.132	0.318859
315.12	0.200397
326.17	0.203879
328.184	0.0511268	b3-NH3|1+
329.193	0.588867
331.173	0.41088
333.123	0.10302
339.216	0.155937
342.092	0.0521989
343.164	0.313682
345.149	0.104863	b3|1+
346.117	0.0525051
356.141	0.10652	b9-SO3Hex(1)Hex(2)dHex(1)|3+;b10-Hex(2)dHex(1)|4+
357.207	0.213359	y6-H2O,-NH3|2+
359.157	0.320908
361.149	0.214533
365.181	0.161796
369.163	0.10845
371.194	0.163122
372.184	0.217786	a7-H2O|2+
373.165	0.218072
380.15	0.4402
381.138	0.220388	a7|2+
383.153	0.110486
385.192	0.166169	a10-H2O,-Hex(1)dHex(1)|4+
386.209	0.221851	b7-H2O|2+;a11-H2O,-NH3,-SO3Hex(1)Hex(2)dHex(1)|4+
394.164	0.112062
397.218	0.224991	y11|3+
400.235	0.169383	y3-NH3|1+
401.165	0.113053	b10+H2O,-Hex(1)dHex(1)|4+;y7-H2O|2+
403.214	0.226682
405.163	0.170422
409.197	0.228358	b4-H2O,-NH3|1+
413.246	0.172114
417.238	0.172943	y3|1+
424.219	0.465032
425.168	0.0872893	b9-H2O,-Hex(2)dHex(1),-NH3|3+;y12-NH3|3+
429.142	0.233857
432.205	0.117345
433.141	0.0587361
440.201	0.414489
441.218	0.177843
441.238	0.118565
444.219	0.178447	b4|1+;b13-NH3,-SO3Hex(1)Hex(2)dHex(1)|4+
444.246	0.0892266	b4|1+;b13-NH3,-SO3Hex(1)Hex(2)dHex(1)|4+
457.231	0.0905211
469.231	0.122268	b10-H2O|4+;y4-H2O,-NH3|1+
483.255	0.248164
484.239	0.186312	b12-Hex(2)dHex(1)|4+
487.174	0.186876	a11-H2O,-Hex(1)dHex(1),-NH3|4+
488.172	0.187067
492.149	0.250437
497.271	0.251737
498.294	0.188997
503.274	0.126626
504.275	0.475318	y4|1+
505.267	0.190314	y14-H2O|3+
506.235	0.126998
509.17	0.191048
513.221	0.191807	a5-H2O|1+;a10-H2O,-Hex(1)dHex(1)|3+;a12-H2O,-Hex(1)dHex(1)|4+
514.264	0.192001	a5-NH3|1+
516.273	0.128251
523.228	0.258223
524.261	0.129239	b5-H2O,-NH3|1+;y9|2+
526.211	0.0647396	a11-SO3Hex(1)Hex(2)dHex(1)|3+;a14-H2O,-Hex(2)dHex(1)|4+;a16-NH3,-SO3Hex(1)Hex(2)dHex(1)|4+
528.217	0.259452
531.231	0.715535	a5|1+
532.236	0.520866	a11-NH3,-dHex(1)|4+
533.233	0.19551	b9-H2O,-NH3,-dHex(1)|3+;b14-H2O,-Hex(2)dHex(1)|4+;b16-NH3,-SO3Hex(1)Hex(2)dHex(1)|4+
542.254	0.131438	b5-NH3|1+;b14+H2O,-Hex(2)dHex(1)|4+;y10-H2O,-NH3|2+
546.244	0.131921
556.245	0.0998424
556.313	0.0665656
559.249	0.467194	b5|1+
564.286	0.603377
582.287	0.476714	a13-H2O,-SO3Hex(1)Hex(2)dHex(1)|3+;a16-H2O,-Hex(2)dHex(1),-NH3|4+
583.258	0.408945
584.192	0.204639	a9|3+
585.229	0.204821
585.328	0.273118
586.343	0.205016
589.234	0.137014	b16-H2O,-Hex(2)dHex(1),-NH3|4+;y19-NH3|4+
589.305	0.068511	y19-NH3|4+
590.282	0.137136	b10-SO3Hex(1)Hex(2)dHex(1)|2+
591.263	0.343125	a19-SO3Hex(1)Hex(2)dHex(1)|4+
593.262	0.274962
594.293	0.137601
597.266	0.206917	a6-H2O,-NH3|1+;b12-H2O|4+
598.298	0.6558	b16+H2O,-Hex(2)dHex(1),-NH3|4+;b19-SO3Hex(1)Hex(2)dHex(1)|4+
599.299	0.967229	b10+H2O,-SO3Hex(1)Hex(2)dHex(1)|2+
600.287	0.553171
601.302	0.207614	y5-H2O|1+
603.31	0.415925
612.187	0.0698284
616.303	0.280251	a17-Hex(2)dHex(1)|4+
619.294	0.561856	y5|1+
620.3	0.210869
621.273	0.351719
621.305	0.21104
623.22	0.0704548	a9-H2O,-Hex(2)dHex(1),-NH3|2+;b14+H2O,-dHex(1)|4+;b17-Hex(2)dHex(1)|4+
623.361	0.211388
625.283	0.141143	b6-H2O,-NH3|1+;b10-H2O|3+;a18-H2O,-Hex(2)dHex(1),-NH3|4+
626.303	0.211887
626.335	0.141262
628.307	0.141484	y12-H2O,-NH3|2+
628.36	0.212234
629.305	0.141596
631.264	0.070908	b10|3+
631.366	0.49639
632.817	0.0709953
633.3	0.426135
639.27	0.285425	b12-H2O,-Hex(2)dHex(1)|3+;a15-H2O,-dHex(1)|4+
641.326	0.50029
642.318	0.286104	b6-H2O|1+
643.29	0.0715803	b6-NH3|1+
644.306	0.0716368
645.262	1.00365	b12-Hex(2)dHex(1)|3+
645.787	0.143438	b9-H2O,-Hex(2)dHex(1)|2+;y12|2+
646.346	0.1435
647.329	0.287219	a19-H2O,-Hex(2)dHex(1)|4+
648.335	0.287442	a21-SO3Hex(1)Hex(2)dHex(1)|4+
651.337	0.21608
652.297	0.216239	a17-H2O,-Hex(1)dHex(1)|4+
653.263	0.216399
655.373	0.288997
656.275	0.0722991
657.298	0.144711	a13-H2O,-Hex(2)dHex(1),-NH3|3+;a22-H2O,-NH3,-SO3Hex(1)Hex(2)dHex(1)|4+
657.342	0.144716	a22-H2O,-NH3,-SO3Hex(1)Hex(2)dHex(1)|4+
659.282	0.0724644	b17-H2O,-Hex(1)dHex(1)|4+
659.323	0.471033	b17-H2O,-Hex(1)dHex(1)|4+
660.352	0.725227	b6|1+
662.308	0.544737
664.277	0.145477	b11-H2O,-Hex(1)dHex(1)|3+;b22-H2O,-NH3,-SO3Hex(1)Hex(2)dHex(1)|4+
666.312	0.364249
666.345	0.364267
666.804	0.291507
669.426	0.21906
674.298	0.0732852
675.316	0.733404
675.849	0.293478
684.22	0.221467	a12-Hex(1)dHex(1),-NH3|3+
684.32	0.295311	b13+H2O,-Hex(2)dHex(1)|3+
685.313	0.221644
685.389	0.29554
686.291	0.295735	y22-H2O,-NH3,-SO3Hex(1)Hex(2)dHex(1)|4+
697.364	0.0745281
698.345	0.596644	a23-SO3Hex(1)Hex(2)dHex(1)|4+
699.344	0.149268	b19-Hex(1)dHex(1)|4+
700.797	0.0747113	b23-H2O,-SO3Hex(1)Hex(2)dHex(1)|4+
702.288	0.149581	b10-H2O,-Hex(2)dHex(1)|2+
707.342	0.0750593
710.302	0.0752163	b16-H2O,-SO3Hex(1)Hex(2)dHex(1)|3+
710.353	0.225657	b16-H2O,-SO3Hex(1)Hex(2)dHex(1)|3+
714.321	0.150857	y20-H2O,-Hex(1)dHex(1),-NH3|4+
715.358	0.22645
716.324	0.226603	b16-SO3Hex(1)Hex(2)dHex(1)|3+;a20-Hex(1)dHex(1),-NH3|4+
718.377	0.567327
719.315	0.151384
721.372	0.0758001
723.329	0.607231	b20-Hex(1)dHex(1),-NH3|4+;y21-Hex(2)dHex(1)|4+
724.862	0.455896
725.402	0.38006
725.855	0.15207
726.459	0.228201
727.384	0.304461
729.337	0.0762174	a17-H2O|4+;b22-Hex(2)dHex(1),-NH3|4+
731.301	0.30528	y6-NH3|1+
731.359	0.228969	y6-NH3|1+
733.883	0.152909
735.876	0.0765583
736.167	0.22972
737.339	0.229903
739.356	0.230217
744.38	0.153999	a7-NH3|1+;b17-NH3,-SO3Hex(1)Hex(2)dHex(1)|3+;a25-H2O,-SO3Hex(1)Hex(2)dHex(1)|4+
745.323	0.0770482	b17+H2O|4+
748.349	0.772044	y6|1+
749.289	0.0772529	a21-Hex(1)dHex(1)|4+
749.353	0.270397	a21-Hex(1)dHex(1)|4+
750.369	0.425197	b17+H2O,-NH3,-SO3Hex(1)Hex(2)dHex(1)|3+
754.369	0.310057	b7-H2O,-NH3|1+;a23-H2O,-Hex(2)dHex(1)|4+
757.387	0.466011	y14-H2O|2+
757.43	0.233014
758.382	0.310881	a18-H2O,-SO3Hex(1)Hex(2)dHex(1)|3+
758.86	0.233234	b18+H2O,-NH3|4+;a23-Hex(2)dHex(1)|4+
761.377	1.0902	a7|1+;b23-H2O,-Hex(2)dHex(1)|4+
770.406	0.54833
772.377	0.235302	b7-NH3|1+;a26-H2O,-NH3,-SO3Hex(1)Hex(2)dHex(1)|4+
773.352	0.23545
774.429	0.942435
777.35	0.629481
779.247	0.0787821
781.383	0.631112
784.886	0.316267
785.371	0.355909	b11-H2O,-NH3,-SO3Hex(1)Hex(2)dHex(1)|2+;a21-H2O,-dHex(1)|4+;y19-NH3|3+
786.318	0.316555	b13-dHex(1)|3+
789.33	0.15858	b7|1+
789.371	1.34797	b7|1+
790.197	0.238001
790.353	0.793412	b24-Hex(2)dHex(1),-NH3|4+
790.407	0.0793445
793.342	0.794908	a20-NH3|4+
800.304	0.239518	b20-NH3|4+
803.345	0.399946	b19+H2O,-SO3Hex(1)Hex(2)dHex(1)|3+;a22-NH3,-dHex(1)|4+
803.373	0.239977	b19+H2O,-SO3Hex(1)Hex(2)dHex(1)|3+;a22-NH3,-dHex(1)|4+
806.344	0.24042	b23-Hex(1)dHex(1)|4+;y15-H2O,-NH3|2+
807.363	0.761824	b7+H2O|1+;b15-H2O,-Hex(1)dHex(1)|3+
809.38	0.160582	a25-Hex(2)dHex(1)|4+;a27-SO3Hex(1)Hex(2)dHex(1)|4+
810.46	0.0803445
811.428	0.32157
814.406	0.16108
815.397	1.00738	a17-H2O,-Hex(2)dHex(1)|3+;y15-NH3|2+
819.4	2.27011	y7|1+
820.316	0.0808315
820.413	1.21254
821.378	0.485301	a17-Hex(2)dHex(1)|3+;y23-Hex(1)dHex(1)|4+
822.358	0.404663
829.382	0.162554	b20-NH3,-SO3Hex(1)Hex(2)dHex(1)|3+
836.213	0.244833
836.386	0.163239	y21-H2O|4+
837.403	0.245007	b12-H2O,-SO3Hex(1)Hex(2)dHex(1)|2+
837.448	0.0816714
838.42	0.572023
840.387	0.981758
842.416	0.245739
845.397	0.164116	a25-H2O,-Hex(1)dHex(1)|4+
846.39	0.164212	b12-SO3Hex(1)Hex(2)dHex(1)|2+
847.322	0.246454
849.871	0.0822747	a25-Hex(1)dHex(1)|4+
850.336	0.164595	a10-H2O,-dHex(1)|2+
850.425	0.576113
851.27	0.0823425
853.416	0.412228
855.418	0.371442	b12+H2O,-SO3Hex(1)Hex(2)dHex(1)|2+;b28-SO3Hex(1)Hex(2)dHex(1)|4+;y28-H2O,-SO3Hex(1)Hex(2)dHex(1)|4+
856.457	0.247779
861.42	0.248496
864.351	0.331891	b10-H2O,-dHex(1)|2+;a13-H2O,-NH3,-SO3Hex(1)Hex(2)dHex(1)|2+;a24-NH3,-dHex(1)|4+;y22-H2O,-NH3|4+
866.431	0.332289
867.444	0.249363	b21-H2O,-SO3Hex(1)Hex(2)dHex(1)|3+
871.34	0.374885	b24-NH3,-dHex(1)|4+
872.443	0.583514
873.485	0.33364
877.439	0.0835985	y21-H2O,-SO3Hex(1)Hex(2)dHex(1)|3+
880.384	0.0837387	b26-H2O,-Hex(1)dHex(1),-NH3|4+
887.428	0.63054	b13-NH3,-SO3Hex(1)Hex(2)dHex(1)|2+
889.384	0.252497	a8-H2O,-NH3|1+;b26+H2O,-Hex(1)dHex(1),-NH3|4+
890.343	0.252633	a25-dHex(1)|4+
890.432	0.336861
891.43	0.252788	b22-NH3,-SO3Hex(1)Hex(2)dHex(1)|3+
892.91	0.168665	b25-H2O,-dHex(1)|4+
895.438	0.506713
896.4	0.675968	a24-H2O,-NH3|4+
898.467	0.169189
901.469	0.254207
902.498	0.169568
903.431	0.339311
903.495	0.0848307
905.842	0.169882	a27-H2O,-Hex(1)dHex(1)|4+
907.335	0.127516
909.389	1.02129
911.947	1.02271
912.439	1.10824
913.44	0.383835
914.463	0.256032
916.388	0.854338	b15+H2O,-NH3|3+;y8-H2O|1+
918.406	0.342111	a26-NH3,-dHex(1)|4+;y24-H2O,-NH3|4+
919.438	0.128364
919.852	0.17119
920.849	0.0856415	b26-H2O,-NH3,-dHex(1)|4+
924.501	0.0858112
928.42	0.257978	b23-H2O,-NH3,-SO3Hex(1)Hex(2)dHex(1)|3+
932.43	0.0861783	b19+H2O,-Hex(1)dHex(1),-NH3|3+
934.422	3.78728	b8-H2O|1+;b23-NH3,-SO3Hex(1)Hex(2)dHex(1)|3+;y8|1+
935.336	0.258938
935.427	2.5032	b8-NH3|1+
935.953	0.172682
936.429	0.872263
937.383	0.259221	b10-H2O|2+
939.449	0.0865021	a14-SO3Hex(1)Hex(2)dHex(1)|2+
939.596	0.0865089
942.427	0.259917	b21-H2O,-Hex(2)dHex(1),-NH3|3+
944.911	0.173506	a12-Hex(2)dHex(1),-NH3|2+;b14-NH3,-SO3Hex(1)Hex(2)dHex(1)|2+;a28-H2O,-Hex(1)dHex(1)|4+
945.358	0.260321
945.428	0.954562
948.936	0.0869378
952.375	0.39193	y21-H2O,-Hex(2)dHex(1),-NH3|3+
952.513	0.261304
953.45	0.697158	b14-SO3Hex(1)Hex(2)dHex(1)|2+
954.43	0.261567	a20-H2O,-Hex(1)dHex(1)|3+;b21+H2O,-Hex(2)dHex(1),-NH3|3+;y23-NH3,-SO3Hex(1)Hex(2)dHex(1)|3+
957.488	1.09159
957.541	0.174662
957.812	0.174687
958.489	0.96111
962.486	0.437779
962.937	0.175154
962.984	0.569269
965.338	0.657652
966.403	0.0877343	a17-H2O,-NH3|3+;b26+H2O,-NH3|4+
966.969	0.17552
967.479	0.877835
967.992	0.0878064
968.479	0.439139
969.389	0.263609	y27-dHex(1)|4+
973.549	0.0880581
975.58	0.352599
976.334	0.264551	b12+H2O,-Hex(2)dHex(1)|2+
978.43	0.176557	b24-SO3Hex(1)Hex(2)dHex(1)|3+
982.486	0.176923
986.346	0.17727
986.484	0.265923	a25-H2O,-NH3,-SO3Hex(1)Hex(2)dHex(1)|3+
988.355	0.266175
988.963	0.177505
989.482	0.266327
989.527	0.177556
998.478	0.0891783	y24-SO3Hex(1)Hex(2)dHex(1)|3+
1003.45	0.446999	a9-H2O,-NH3,-SO3Hex(1)Hex(2)dHex(1)|1+;a15-SO3Hex(1)Hex(2)dHex(1)|2+
1004.47	0.178891
1007.45	0.179156	b25-SO3Hex(1)Hex(2)dHex(1)|3+
1014.48	0.17978	a20-dHex(1)|3+
1015.01	0.0899135
1015.51	0.269807
1016.44	0.809802	a22-H2O,-Hex(1)dHex(1)|3+
1018.43	0.18013
1020.5	0.180313	a9-H2O,-SO3Hex(1)Hex(2)dHex(1)|1+
1021.44	0.631393	a9-NH3,-SO3Hex(1)Hex(2)dHex(1)|1+
1025	0.135532
1026.03	0.0904001
1027.3	0.0904563
1028.51	0.452548
1028.6	0.271541
1029.43	0.407476	a26-H2O,-NH3,-SO3Hex(1)Hex(2)dHex(1)|3+
1029.54	0.0905547
1032.47	0.634789
1033.18	0.18143
1033.51	0.453647
1034	0.907514
1034.48	0.317701
1034.53	0.363097
1035.47	0.272445	a26-NH3,-SO3Hex(1)Hex(2)dHex(1)|3+
1035.52	0.363272
1037.49	0.363615
1038.5	0.682111	a9-SO3Hex(1)Hex(2)dHex(1)|1+
1038.57	0.363804
1038.81	0.636725	b26-H2O,-NH3,-SO3Hex(1)Hex(2)dHex(1)|3+
1038.85	0.27289
1038.89	1.22804
1039.01	0.18194
1039.19	0.955283
1039.52	1.54687
1039.57	0.272986
1039.9	0.637065	b12-Hex(1)dHex(1),-NH3|2+
1043.62	0.273516
1045.57	0.273771
1047.49	3.9916	y9|1+
1048.49	1.91907	b9-H2O,-SO3Hex(1)Hex(2)dHex(1)|1+
1048.57	0.274164
1049.46	0.182853	b9-NH3,-SO3Hex(1)Hex(2)dHex(1)|1+;y22-H2O,-Hex(1)dHex(1),-NH3|3+
1049.52	1.09716
1051.41	0.274535	a14-H2O,-Hex(2)dHex(1)|2+;a20-H2O,-NH3|3+
1053.48	0.183203	b24-Hex(2)dHex(1),-NH3|3+
1056.45	0.41279	b16-H2O,-NH3,-SO3Hex(1)Hex(2)dHex(1)|2+;b21-NH3,-dHex(1)|3+;b26+H2O,-SO3Hex(1)Hex(2)dHex(1)|3+
1066.47	1.01381	b9-SO3Hex(1)Hex(2)dHex(1)|1+;a13-H2O,-Hex(1)dHex(1),-NH3|2+;b20-H2O|3+;y20|3+;y21-NH3,-dHex(1)|3+
1074.35	0.185009
1074.5	0.185022	b16+H2O,-NH3,-SO3Hex(1)Hex(2)dHex(1)|2+;y26-SO3Hex(1)Hex(2)dHex(1)|3+
1076.57	0.1852
1077.43	0.0926371	b11-NH3,-dHex(1)|2+
1083.56	0.1858
1090.06	0.279535
1090.57	0.279601
1091.52	0.0932408
1099.56	0.280751
1101.6	0.843024
1109.07	0.281963
1112.42	0.282388
1113.54	0.188353
1118.54	5.79542	y10|1+
1118.72	0.283186
1119.5	0.330498	a22-NH3|3+;a23-dHex(1)|3+;b26-H2O,-Hex(2)dHex(1),-NH3|3+
1119.56	1.65253
1119.64	0.283303
1120.56	1.03921	y18-H2O|2+
1123.43	0.756745
1127.6	0.379078
1132.48	0.189948	a14-H2O,-Hex(1)dHex(1)|2+
1134.46	0.0950572	b22|3+
1148.08	0.573752
1148.54	0.19129
1151.52	0.191538	a10-SO3Hex(1)Hex(2)dHex(1)|1+;b18-NH3,-SO3Hex(1)Hex(2)dHex(1)|2+
1151.55	0.47886	a10-SO3Hex(1)Hex(2)dHex(1)|1+;b18-NH3,-SO3Hex(1)Hex(2)dHex(1)|2+
1152.55	0.191624
1161.61	0.0961878
1163.15	0.288755	b27-Hex(2)dHex(1),-NH3|3+
1163.51	0.0962667	a16-H2O,-Hex(2)dHex(1),-NH3|2+
1167.44	0.723216	b24+H2O,-NH3,-dHex(1)|3+
1167.57	0.48217
1170.46	0.193107	b13-NH3,-dHex(1)|2+
1171.46	0.193189	b23-H2O|3+
1173.48	0.386712	b26-H2O,-Hex(1)dHex(1),-NH3|3+
1175.92	0.387115
1179.61	1.16315
1180.58	0.87273
1181.55	0.776071	a19-SO3Hex(1)Hex(2)dHex(1)|2+
1183.62	0.19419
1189.58	2.82283	y11|1+
1190.52	1.07115	b25-NH3,-dHex(1)|3+
1190.57	0.632968
1190.66	0.389531
1191.52	0.0974184	y23-H2O|3+
1194.5	0.0975403
1200.62	0.19558
1207.61	0.196147
1214.58	0.0983567
1216.59	0.393751
1217.17	0.0984614	b27-Hex(1)dHex(1),-NH3|3+
1217.6	0.196957
1218.5	0.19703
1220.73	1.47909
1231.61	0.297131
1233.51	0.39648	b26-NH3,-dHex(1)|3+
1235.62	0.297615
1242.36	0.0994749
1246.72	0.0996494
1247.56	0.398732
1255.55	0.200003	y12-H2O,-NH3|1+
1263.55	0.451438	b18-H2O,-Hex(2)dHex(1),-NH3|2+
1264.61	0.301086
1267.66	0.200965
1273.75	0.805783
1275.62	0.403191
1277	0.403409
1280.57	0.504965	y27-H2O,-NH3,-dHex(1)|3+
1281.62	0.909311
1282.59	0.202146
1290.6	3.04165	y12|1+
1290.7	0.304176
1291.62	2.78927
1292.61	1.11612
1292.68	0.152204
1292.75	0.507359
1293.63	0.30452
1299.65	0.305228
1303.03	0.101875
1303.55	0.305686	a17-H2O,-Hex(1)dHex(1)|2+
1304.54	0.713533	a27-H2O,-NH3|3+
1314.67	0.204658
1322.65	0.410557	a22-NH3,-SO3Hex(1)Hex(2)dHex(1)|2+
1336.66	0.309543	b22-NH3,-SO3Hex(1)Hex(2)dHex(1)|2+
1349.61	0.414721
1351.68	0.62255
1382.66	0.104942
1383.64	0.419916
1395.7	0.210871	a23-SO3Hex(1)Hex(2)dHex(1)|2+
1402.64	0.211395
1403.54	0.422925	b10-H2O,-Hex(2)dHex(1)|1+
1404.66	0.211547
1406.72	1.16436
1420.59	0.425485	a18-NH3,-dHex(1)|2+
1421.74	0.319243
1422.65	0.532243	a20-H2O,-Hex(1)dHex(1),-NH3|2+
1428.68	0.213348
1432.71	0.106824
1448.65	0.537084	b22-H2O,-Hex(2)dHex(1),-NH3|2+
1449.76	0.322373
1460.67	0.215723
1466.69	1.18892
1467.74	0.756854
1492.73	0.436154
1509.82	0.438644
1514.66	0.329511
1526.58	0.220536
1528.72	0.110345
1565.86	0.111678
1581.69	0.448964	y20-H2O,-NH3|2+
1583.78	0.786198

## Sheet: Source Data Fig S5
	order	Hf	Hf	Hf	Hf	Hf	Hf	Hf	Hf	Hf	Hf	Hf	Hf	Hf	Hf	Hf	Hf	Hf	Hf	Hf	Hf	Hf	Hf	Hf	Hf	Hf	Hf	Hf	Hf	Hf	Hf	Hf	Hf	Hf	Hf	Hf	Hf	Hf	Hf	Hf	Hf	Hf	Hf	Hf	Hf	Hf	Hf	Hf	Hf
	species	Haloferax volcanii	Haloferax sp. BAA-645	Haloferax sulfurifontis	Haloferax massiliensis	Haloferax mediterranei	Haloferax sp. SB3	Haloferax elongans	Haloferax mucosum	Haloferax prahovense	Haloferax sp. Q22	Haloferax larsenii	Haloferax sp. SB29	Haloferax sp. ATB1	Salinigranum rubrum	Halobellus limi	Halobellus clavatus	Halobellus rufus	Halogeometricum borinquense	Halogeometricum rufum	Halogeometricum pallidum	Halogeometricum limi	Haloplanus natans	Haloplanus vescus	Halopelagius inordinatus	Halopelagius longus	Halorubrum californiensis	Halorubrum halodurans	Halorubrum kocurii	Halorubrum coriense	Halorubrum distributum	Halorubrum saccharovorum	Halorubrum sodomense	Halorubrum sp. T3	Halorubrum tebenquichense	Halorubrum aethiopicum	Halorubrum hochstenium	Halorubrum lipolyticum	Halorubrum sp. BV1	Halorubrum sp. SD683	Halorubrum tropicale	Halorubrum aidingense	Halorubrum halophilum	Halorubrum persicum	Halorubrum sp. Eb13	Halorubrum vacuolatum	Halorubrum trapanicum	Halorubrum lacusprofundi	Halorubrum sp. SD626R
	taxID	309800	1227463	662480	1476858	523841	1544719	1230453	662479	1227461	1526048	302484	1544718	1508454	755307	699433	660517	1448860	469382	553469	1227487	555875	926690	555874	553467	1236180	1227465	1383851	1230456	1227466	1227468	1227484	35743	1194088	1227485	1758255	1227481	1227482	1498500	1855873	1765655	1230454	413816	1383844	1383843	63740	29284	2247	1419722
HVO ID	total count	43	42	41	39	36	36	35	35	35	35	34	31	22	32	30	28	28	30	29	27	25	30	24	29	28	29	28	26	25	25	25	25	25	25	24	24	24	24	24	24	23	23	23	23	22	22	21	21
HVO_0307	158	1	1	0	1	1	1	1	1	1	1	1	1	0	1	1	1	1	1	1	1	1	1	1	1	1	1	1	1	1	1	1	1	1	1	1	1	1	1	1	1	1	1	1	1	1	1	1	1
HVO_1176	158	1	1	1	1	1	1	1	1	1	1	1	1	0	1	1	1	1	1	1	1	1	1	1	1	1	1	1	1	1	1	1	1	1	1	1	1	1	1	1	1	1	1	1	1	1	1	1	1
HVO_1530	157	1	1	1	1	1	1	1	1	1	1	1	1	0	1	1	1	1	1	1	1	1	1	1	1	1	1	1	1	1	1	1	1	1	1	1	1	1	1	1	1	1	1	1	1	1	1	1	1
HVO_1870	157	1	1	1	1	1	1	1	1	1	1	1	1	0	1	1	1	1	1	1	1	1	1	1	1	1	1	1	1	1	1	1	1	1	1	1	1	1	1	1	1	1	1	1	1	1	0	1	1
HVO_1976	156	1	1	1	1	1	1	1	1	1	1	1	1	1	1	1	1	1	1	1	1	1	1	1	1	1	1	1	1	1	1	1	1	1	1	1	1	1	1	1	1	1	1	1	1	1	1	1	1
HVO_0504	153	1	1	1	1	1	1	1	1	1	1	1	1	1	1	1	1	1	1	1	1	1	1	1	1	1	1	1	1	1	1	1	1	1	1	1	1	1	1	1	1	1	1	1	1	1	1	1	1
HVO_1673	149	1	1	1	1	1	1	1	1	1	1	1	1	1	1	1	1	1	1	1	1	1	0	1	1	1	1	1	1	1	1	1	1	1	1	1	1	1	1	1	1	1	1	1	1	0	1	1	1
HVO_1014	137	1	1	1	1	1	1	1	1	1	1	1	1	1	1	1	1	1	1	1	1	1	1	1	1	1	1	1	1	1	0	1	1	1	1	1	1	1	1	1	1	1	1	1	1	1	1	1	1
HVO_A0466	128	1	1	1	1	1	1	1	1	1	1	1	1	1	1	1	1	1	1	1	1	1	1	1	1	1	1	1	1	1	1	1	1	1	1	1	1	1	1	1	1	1	1	1	1	1	1	1	1
HVO_0778	122	1	1	1	1	1	1	1	1	1	1	1	1	0	1	1	0	1	1	1	1	1	1	0	1	1	0	1	0	0	0	0	0	0	0	1	0	0	0	0	0	0	0	0	0	1	0	0	0
HVO_0972	107	1	1	1	1	1	1	1	1	1	1	1	1	1	1	1	1	1	1	1	1	1	1	1	1	1	1	1	1	1	1	1	1	1	1	1	1	1	1	1	1	1	1	1	1	1	1	1	1
HVO_0892	103	1	1	1	1	1	1	1	1	1	1	1	1	0	0	1	1	0	1	1	0	0	1	0	1	0	1	1	1	1	1	1	1	1	1	1	1	1	1	1	1	1	1	1	1	1	1	1	1
HVO_1749	98	1	1	1	1	1	1	1	1	1	1	1	1	1	1	1	1	1	1	1	1	1	1	1	1	1	1	1	1	0	1	1	1	1	1	1	1	1	1	1	1	1	1	1	1	1	1	1	1
HVO_B0194	86	1	1	1	1	1	1	1	1	1	0	1	0	1	0	1	1	0	0	1	1	0	0	0	1	1	0	0	0	0	0	0	0	0	0	0	0	0	0	0	0	0	0	0	0	1	0	0	0
HVO_1988	69	1	1	1	1	0	1	1	0	0	1	1	0	1	0	1	1	1	1	0	0	0	1	0	0	0	1	1	1	1	1	1	1	1	1	1	1	0	0	1	1	0	0	0	1	1	1	0	0
HVO_1624	33	1	1	1	0	1	1	1	1	0	1	1	1	0	0	0	0	0	1	1	0	0	0	0	0	0	1	0	0	1	1	1	0	0	1	0	0	0	0	0	1	0	0	0	0	0	0	0	0
HVO_1030	32	1	1	1	1	1	1	1	1	1	1	1	1	1	0	1	1	1	1	0	0	0	0	0	0	0	0	0	0	0	0	0	0	0	0	0	0	0	0	0	0	0	0	0	0	0	0	0	0
HVO_1259	32	1	1	1	1	1	1	1	1	1	1	1	1	0	1	0	0	0	0	0	0	1	1	1	1	0	0	0	0	0	0	0	0	0	0	0	0	0	0	0	0	0	0	0	0	0	0	0	0
HVO_2634	27	1	1	1	1	1	1	1	1	1	1	0	1	0	1	0	0	0	0	0	0	0	0	0	0	1	1	0	0	0	1	0	1	1	1	0	1	0	0	1	0	0	0	0	0	0	0	0	0
HVO_A0499	12	1	1	1	1	0	1	0	0	1	1	0	0	0	0	0	0	0	0	0	0	0	0	0	0	0	0	0	0	0	0	0	0	0	0	1	0	0	0	0	0	0	0	0	0	0	0	0	0
HVO_A0039	5	1	0	0	0	0	0	0	0	0	0	0	0	1	0	1	0	1	0	0	0	0	0	0	0	0	0	0	0	0	0	0	0	0	0	0	0	0	0	0	0	0	0	0	0	0	0	0	0
HVO_C0054	0	0	0	0	0	0	0	0	0	0	0	0	0	0	0	0	0	0	0	0	0	0	0	0	0	0	0	0	0	0	0	0	0	0	0	0	0	0	0	0	0	0	0	0	0	0	0	0	0
HVO_2084	158	1	1	1	1	1	1	1	1	1	1	1	1	1	1	1	1	1	1	1	1	1	1	1	1	1	1	1	1	1	1	1	1	1	1	1	1	1	1	1	1	1	1	1	1	1	1	1	1
HVO_2062	107	1	1	1	1	1	1	1	1	1	1	1	1	1	1	1	1	1	1	1	1	1	1	1	1	1	1	1	1	1	1	1	1	1	1	1	1	1	1	1	1	1	1	1	1	1	1	1	1
HVO_2066	95	1	1	1	1	1	1	1	1	1	1	1	1	1	1	1	1	1	1	1	1	1	1	1	1	1	1	1	1	1	1	1	1	1	1	1	1	1	1	1	1	1	1	1	1	0	1	1	1
HVO_2082	95	1	1	1	1	1	1	1	1	1	1	1	1	1	1	1	1	1	1	1	1	1	1	1	1	1	1	1	1	1	1	1	1	1	1	1	1	1	1	1	1	1	1	1	1	0	1	1	1
HVO_2072	36	1	1	1	1	0	0	0	0	0	0	0	0	1	1	0	0	0	0	0	0	0	1	1	0	0	0	1	0	0	1	0	0	0	0	0	0	0	1	0	1	0	0	1	0	0	0	0	1
HVO_2081	19	1	1	1	1	1	1	1	1	1	0	1	0	1	0	0	0	0	0	0	0	0	0	0	0	0	0	0	0	0	0	0	0	0	0	0	0	0	1	0	0	0	0	0	0	1	0	0	0
HVO_2074	10	1	1	1	1	0	0	0	0	0	0	0	0	1	1	0	0	0	0	0	0	0	1	0	0	0	0	0	0	0	0	0	0	0	0	0	0	0	0	0	0	0	0	0	0	0	0	0	0
HVO_2076	7	0	1	0	0	0	0	0	0	0	0	0	0	0	1	0	0	0	0	1	1	0	0	0	0	0	0	0	0	0	0	0	0	0	0	0	0	0	0	0	0	0	0	0	0	0	0	0	0
HVO_2071	3	1	1	1	0	0	0	0	0	0	0	0	0	0	0	0	0	0	0	0	0	0	0	0	0	0	0	0	0	0	0	0	0	0	0	0	0	0	0	0	0	0	0	0	0	0	0	0	0
HVO_2070	0	0	0	0	0	0	0	0	0	0	0	0	0	0	0	0	0	0	0	0	0	0	0	0	0	0	0	0	0	0	0	0	0	0	0	0	0	0	0	0	0	0	0	0	0	0	0	0	0
HVO_1806	156	1	1	1	1	1	1	1	1	1	1	1	1	0	1	1	1	1	1	1	1	1	1	1	1	1	1	1	1	1	1	1	1	1	1	1	1	1	1	1	1	1	1	1	1	1	1	1	1
HVO_1802	57	1	1	1	1	1	1	1	1	1	1	1	1	0	1	1	1	1	1	1	1	1	1	1	1	1	0	0	0	0	0	0	0	0	0	0	0	0	0	0	0	0	0	0	0	0	0	0	0
HVO_2173	134	1	1	1	1	1	1	1	1	1	1	1	1	1	1	1	1	1	1	1	1	1	1	0	1	1	1	1	1	1	0	1	1	1	0	0	0	1	0	0	0	1	1	0	1	0	0	0	0
HVO_2167	85	1	1	1	0	1	1	1	1	1	1	1	1	0	1	1	1	1	1	1	0	0	1	0	1	1	1	1	1	1	0	0	0	0	0	0	0	1	0	0	0	0	0	0	0	0	0	0	0
HVO_2172	85	1	1	1	1	1	1	1	1	1	1	1	0	0	1	1	1	1	1	1	1	0	1	0	1	1	1	0	1	0	0	0	0	0	0	0	0	0	0	0	0	0	0	0	0	0	0	0	0
HVO_2160	9	1	1	1	1	1	0	0	1	0	0	0	0	0	1	0	0	0	0	0	0	0	0	0	0	0	0	1	0	0	0	0	0	0	0	0	0	0	0	0	0	0	0	0	0	0	0	0	0
HVO_2161	8	1	1	1	1	1	0	0	1	0	0	0	0	0	0	0	0	0	0	0	0	0	0	0	0	0	1	0	0	0	0	0	0	0	0	0	0	0	0	0	0	0	0	0	0	0	0	0	0
HVO_1210	131	1	1	1	1	1	1	1	1	1	1	1	1	1	1	1	1	1	1	1	1	1	1	1	1	1	1	1	1	1	1	1	1	1	1	1	1	1	1	1	1	1	1	1	1	1	1	1	1
HVO_1211	131	1	1	1	1	1	1	1	1	1	1	1	1	1	1	1	1	1	1	1	1	1	1	1	1	1	1	1	1	1	1	1	1	1	1	1	1	1	1	1	1	1	1	1	1	1	1	1	1
HVO_1944	126	1	1	1	1	1	0	1	1	1	1	1	1	0	1	1	1	1	1	1	1	1	1	1	1	1	1	1	1	1	1	1	1	1	1	1	1	1	1	1	1	1	1	1	1	0	1	0	0
HVO_1945	94	1	1	1	1	1	1	1	1	1	1	1	1	0	1	1	1	1	1	0	1	1	1	1	1	1	1	1	1	1	1	1	1	1	1	0	1	1	1	1	0	1	1	1	0	1	1	1	0
HVO_2533	97	1	1	1	1	1	1	1	1	1	1	1	1	0	1	0	0	0	1	1	1	1	1	1	1	1	1	1	1	1	1	1	1	1	1	1	1	1	1	1	1	1	1	1	1	1	1	1	1
HVO_2535	11	1	1	1	1	1	1	1	0	1	1	1	1	0	0	0	0	0	0	0	0	0	0	0	0	0	0	0	0	0	0	0	0	0	0	0	0	0	0	0	0	0	0	0	0	0	0	0	0
[truncated: 113 more columns]

[truncated: 2 more sheets: Source Data Fig S6A, Source Data Fig S6B]
